# Supplementary material for: Alzheimer’s disease-related transcriptional sex differences in myeloid cells
Source: J Neuroinflammation. 2022 Oct 5;19:247. doi: 10.1186/s12974-022-02604-w (PMC9535846; doi:10.1186/s12974-022-02604-w)
Supplement: Supplementary file 2 — Additional file 2: Table S1. Sexually differentially expressed genes in the microglial nuclei. Table S2. Genes comprising each of the IR-AD gene sets. Table S3. Sexually differentially expressed genes between the F- and M-MCs. Table S4. GSVA of IR-AD gene sets between Flo- and Fhi-MDMs results. Table S5. Sexually differentially expressed genes between the Flo- and M-MDMs. Table S6. Sexually differentially expressed reactome pathways between the Flo- and M-MDMs. Table S7. Differentially expressed reactome pathways between the Flo- and Fhi-MDMs. Table S8. Smith et al. [39], sample specific metadata. Table S9. Reactome gene sets used for the analysis of the MDMs. [file 12974_2022_2604_MOESM2_ESM.xlsx]

## Sheet: Table S1
Table S1: Sexually differentially expressed genes in the microglial nuclei.
Negative logFC shows enrichment in F-MGN.
ensembl_gene_id	pval	logFC	ci.hi	ci.lo	gene_biotype	gene	percentage_gene_gc_content	padj	contrast	reference	FCRO	model	variance	variance_rank
ENSG00000114374	3.3e-14	NA	NA	NA	protein_coding	USP9Y	38.76	4.86e-11	sexM	F	237	~sex+(1|manifest)+cngeneson+pc_mito+brain_region+age	NA	NA
ENSG00000114933	1.91e-14	-4.94751	-4.56376	-5.33126	protein_coding	INO80D	40.81	4.86e-11	sexM	F	4247	~sex+(1|manifest)+cngeneson+pc_mito+brain_region+age	3.1492	193
ENSG00000138670	2.55e-14	-6.45454	-5.88186	-7.02721	protein_coding	RASGEF1B	39.05	4.86e-11	sexM	F	366	~sex+(1|manifest)+cngeneson+pc_mito+brain_region+age	11.2134	14
ENSG00000183878	1.77e-14	NA	NA	NA	protein_coding	UTY	37.47	4.86e-11	sexM	F	3103	~sex+(1|manifest)+cngeneson+pc_mito+brain_region+age	NA	NA
ENSG00000091138	1.18e-13	-6.51646	-6.09002	-6.9429	protein_coding	SLC26A3	39.28	1.39e-10	sexM	F	2998	~sex+(1|manifest)+cngeneson+pc_mito+brain_region+age	6.0124	64
ENSG00000169783	5.78e-13	-7.11221	-6.01638	-8.20804	protein_coding	LINGO1	54.75	5.66e-10	sexM	F	855	~sex+(1|manifest)+cngeneson+pc_mito+brain_region+age	14.8847	6
ENSG00000132530	8.37e-13	-5.5924	-4.97929	-6.20552	protein_coding	XAF1	44.21	7.03e-10	sexM	F	4610	~sex+(1|manifest)+cngeneson+pc_mito+brain_region+age	15.8211	3
ENSG00000012817	3.2e-12	NA	NA	NA	protein_coding	KDM5D	38.66	2.09e-09	sexM	F	5323	~sex+(1|manifest)+cngeneson+pc_mito+brain_region+age	NA	NA
ENSG00000165246	7.52e-12	NA	NA	NA	protein_coding	NLGN4Y	38.63	4.43e-09	sexM	F	4833	~sex+(1|manifest)+cngeneson+pc_mito+brain_region+age	NA	NA
ENSG00000166033	3.66e-11	-2.31109	-1.54118	-3.08099	protein_coding	HTRA1	49.66	1.79e-08	sexM	F	5322	~sex+(1|manifest)+cngeneson+pc_mito+brain_region+age	3.63893	157
ENSG00000116991	5.29e-10	-2.08023	-1.37808	-2.78237	protein_coding	SIPA1L2	41.29	2.07e-07	sexM	F	4223	~sex+(1|manifest)+cngeneson+pc_mito+brain_region+age	0.502106	2001
ENSG00000133106	7.76e-10	-4.49563	-3.46767	-5.5236	protein_coding	EPSTI1	39.57	2.85e-07	sexM	F	3405	~sex+(1|manifest)+cngeneson+pc_mito+brain_region+age	4.99046	84
ENSG00000099725	1.27e-09	NA	NA	NA	protein_coding	PRKY	44.3	4.16e-07	sexM	F	1725	~sex+(1|manifest)+cngeneson+pc_mito+brain_region+age	NA	NA
ENSG00000137959	1.45e-09	-5.85073	-4.55309	-7.14837	protein_coding	IFI44L	34.5	4.5e-07	sexM	F	4881	~sex+(1|manifest)+cngeneson+pc_mito+brain_region+age	9.90618	25
ENSG00000079277	2.75e-09	-2.34229	-1.76578	-2.9188	protein_coding	MKNK1	48.24	7.7e-07	sexM	F	749	~sex+(1|manifest)+cngeneson+pc_mito+brain_region+age	0.627893	1591
ENSG00000115183	2.63e-09	-1.94277	-1.19212	-2.69343	protein_coding	TANC1	43.43	7.7e-07	sexM	F	2325	~sex+(1|manifest)+cngeneson+pc_mito+brain_region+age	1.06578	918
ENSG00000096060	4.07e-09	1.45229	1.73862	1.16596	protein_coding	FKBP5	41.97	1.09e-06	sexM	F	584	~sex+(1|manifest)+cngeneson+pc_mito+brain_region+age	10.6423	18
ENSG00000067048	1.01e-08	NA	NA	NA	protein_coding	DDX3Y	37.7	2.59e-06	sexM	F	5590	~sex+(1|manifest)+cngeneson+pc_mito+brain_region+age	NA	NA
ENSG00000249437	2.26e-08	-2.56245	-1.88905	-3.23586	protein_coding	NAIP	43.17	5.54e-06	sexM	F	5552	~sex+(1|manifest)+cngeneson+pc_mito+brain_region+age	0.60325	1657
ENSG00000129824	2.66e-08	NA	NA	NA	protein_coding	RPS4Y1	40.56	6.27e-06	sexM	F	4432	~sex+(1|manifest)+cngeneson+pc_mito+brain_region+age	NA	NA
ENSG00000137965	3.48e-08	-2.15997	-1.64147	-2.67848	protein_coding	IFI44	35.31	7.87e-06	sexM	F	4314	~sex+(1|manifest)+cngeneson+pc_mito+brain_region+age	1.25107	762
ENSG00000182836	3.74e-08	-1.90563	-0.65328	-3.15799	protein_coding	PLCXD3	37.34	8.15e-06	sexM	F	3812	~sex+(1|manifest)+cngeneson+pc_mito+brain_region+age	18.4163	1
ENSG00000173193	5.8e-08	-3.355	-2.41351	-4.29648	protein_coding	PARP14	40.87	1.22e-05	sexM	F	2922	~sex+(1|manifest)+cngeneson+pc_mito+brain_region+age	9.7014	26
ENSG00000182022	6.52e-08	2.80081	3.18658	2.41505	protein_coding	CHST15	50.24	1.32e-05	sexM	F	450	~sex+(1|manifest)+cngeneson+pc_mito+brain_region+age	4.28921	114
ENSG00000089916	9.78e-08	1.56296	1.90804	1.21788	protein_coding	GPATCH2L	39.76	1.86e-05	sexM	F	2096	~sex+(1|manifest)+cngeneson+pc_mito+brain_region+age	2.89433	221
ENSG00000198502	1.29e-07	-3.08367	-1.73244	-4.4349	protein_coding	HLA-DRB5	42.85	2.37e-05	sexM	F	1572	~sex+(1|manifest)+cngeneson+pc_mito+brain_region+age	7.39983	43
ENSG00000005889	1.73e-07	-1.0094	-0.702972	-1.31584	protein_coding	ZFX	40.77	3.09e-05	sexM	F	5654	~sex+(1|manifest)+cngeneson+pc_mito+brain_region+age	0.421668	2326
ENSG00000187764	1.88e-07	-2.2775	-1.51336	-3.04165	protein_coding	SEMA4D	51.34	3.26e-05	sexM	F	1615	~sex+(1|manifest)+cngeneson+pc_mito+brain_region+age	0.340369	2750
ENSG00000172716	2.17e-07	-0.777476	-0.56981	-0.985142	protein_coding	SLFN11	39.26	3.65e-05	sexM	F	3328	~sex+(1|manifest)+cngeneson+pc_mito+brain_region+age	0.0372831	5555
ENSG00000136717	2.24e-07	-3.3621	-2.36679	-4.35742	protein_coding	BIN1	59.64	3.66e-05	sexM	F	714	~sex+(1|manifest)+cngeneson+pc_mito+brain_region+age	1.26809	750
ENSG00000115415	2.4e-07	-1.58931	-1.04888	-2.12975	protein_coding	STAT1	38.26	3.71e-05	sexM	F	2892	~sex+(1|manifest)+cngeneson+pc_mito+brain_region+age	2.70751	244
ENSG00000157601	2.34e-07	-2.2043	-1.5418	-2.86681	protein_coding	MX1	47.01	3.71e-05	sexM	F	1568	~sex+(1|manifest)+cngeneson+pc_mito+brain_region+age	1.8022	476
ENSG00000135899	2.82e-07	-1.30918	-0.902783	-1.71558	protein_coding	SP110	42.19	4.25e-05	sexM	F	2721	~sex+(1|manifest)+cngeneson+pc_mito+brain_region+age	1.2722	749
ENSG00000183337	2.91e-07	-2.08328	-1.52634	-2.64021	protein_coding	BCOR	53.23	4.28e-05	sexM	F	1247	~sex+(1|manifest)+cngeneson+pc_mito+brain_region+age	3.43057	170
ENSG00000133216	3.12e-07	-1.16996	-0.897221	-1.4427	protein_coding	EPHB2	51.95	4.48e-05	sexM	F	2104	~sex+(1|manifest)+cngeneson+pc_mito+brain_region+age	0.197042	3771
ENSG00000183943	4.79e-07	-1.15264	-0.680018	-1.62526	protein_coding	PRKX	45.75	6.71e-05	sexM	F	4698	~sex+(1|manifest)+cngeneson+pc_mito+brain_region+age	0.402605	2403
ENSG00000104611	5.09e-07	1.24485	1.62802	0.861688	protein_coding	SH2D4A	42.64	6.85e-05	sexM	F	889	~sex+(1|manifest)+cngeneson+pc_mito+brain_region+age	0.720141	1364
ENSG00000107201	5.12e-07	-0.825609	-0.56922	-1.082	protein_coding	DDX58	39.59	6.85e-05	sexM	F	1379	~sex+(1|manifest)+cngeneson+pc_mito+brain_region+age	0.296591	2992
ENSG00000067113	5.38e-07	-1.44197	-1.13142	-1.75251	protein_coding	PLPP1	39.6	7.03e-05	sexM	F	5580	~sex+(1|manifest)+cngeneson+pc_mito+brain_region+age	0.838953	1186
ENSG00000165078	5.54e-07	-1.31501	-0.990355	-1.63967	protein_coding	CPA6	40.07	7.08e-05	sexM	F	396	~sex+(1|manifest)+cngeneson+pc_mito+brain_region+age	1.33495	710
ENSG00000059378	6.17e-07	-0.889084	-0.558317	-1.21985	protein_coding	PARP12	45.56	7.58e-05	sexM	F	5062	~sex+(1|manifest)+cngeneson+pc_mito+brain_region+age	0.299921	2975
ENSG00000277443	6.19e-07	-1.97935	-1.44124	-2.51745	protein_coding	MARCKS	48.52	7.58e-05	sexM	F	5767	~sex+(1|manifest)+cngeneson+pc_mito+brain_region+age	0.383078	2511
ENSG00000148154	6.71e-07	2.14909	2.68825	1.60993	protein_coding	UGCG	40.18	8.05e-05	sexM	F	2936	~sex+(1|manifest)+cngeneson+pc_mito+brain_region+age	5.21694	78
ENSG00000137628	8.55e-07	-1.97664	-1.09986	-2.85342	protein_coding	DDX60	36.27	0.000100639	sexM	F	2280	~sex+(1|manifest)+cngeneson+pc_mito+brain_region+age	2.25099	333
ENSG00000176809	8.8e-07	-2.37251	-1.66795	-3.07706	protein_coding	LRRC37A3	42.46	0.000101544	sexM	F	4139	~sex+(1|manifest)+cngeneson+pc_mito+brain_region+age	0.271216	3161
ENSG00000163840	1.27e-06	-0.799622	-0.586553	-1.01269	protein_coding	DTX3L	44.22	0.000140749	sexM	F	3084	~sex+(1|manifest)+cngeneson+pc_mito+brain_region+age	0.015749	5770
ENSG00000183486	1.29e-06	-2.04651	-1.07875	-3.01428	protein_coding	MX2	49.7	0.000140749	sexM	F	3088	~sex+(1|manifest)+cngeneson+pc_mito+brain_region+age	1.97035	418
ENSG00000145390	1.71e-06	-2.73975	-1.88381	-3.59569	protein_coding	USP53	36.03	0.00017946	sexM	F	1901	~sex+(1|manifest)+cngeneson+pc_mito+brain_region+age	6.51709	51
ENSG00000221963	1.69e-06	-0.625008	-0.450594	-0.799422	protein_coding	APOL6	41.58	0.00017946	sexM	F	2827	~sex+(1|manifest)+cngeneson+pc_mito+brain_region+age	0.100388	4807
ENSG00000155307	1.88e-06	-1.64719	-1.1109	-2.18349	protein_coding	SAMSN1	36.33	0.000194316	sexM	F	3240	~sex+(1|manifest)+cngeneson+pc_mito+brain_region+age	2.35883	315
ENSG00000163328	1.99e-06	1.1236	1.41136	0.835849	protein_coding	GPR155	39.18	0.000201566	sexM	F	2040	~sex+(1|manifest)+cngeneson+pc_mito+brain_region+age	0.645794	1539
ENSG00000072501	2.86e-06	-0.680974	-0.45862	-0.903327	protein_coding	SMC1A	45.54	0.00028015	sexM	F	464	~sex+(1|manifest)+cngeneson+pc_mito+brain_region+age	0.0973019	4837
ENSG00000124225	2.84e-06	-1.27266	-0.970289	-1.57503	protein_coding	PMEPA1	54.59	0.00028015	sexM	F	4013	~sex+(1|manifest)+cngeneson+pc_mito+brain_region+age	2.18298	351
ENSG00000157388	3.37e-06	-2.25345	-1.28036	-3.22654	protein_coding	CACNA1D	43.72	0.000324644	sexM	F	4128	~sex+(1|manifest)+cngeneson+pc_mito+brain_region+age	0.835794	1189
ENSG00000161921	3.8e-06	-1.17846	-0.540218	-1.8167	protein_coding	CXCL16	51.52	0.000360789	sexM	F	140	~sex+(1|manifest)+cngeneson+pc_mito+brain_region+age	0.119726	4598
ENSG00000067798	4.54e-06	-0.972959	-0.547304	-1.39861	protein_coding	NAV3	35.89	0.000411096	sexM	F	3717	~sex+(1|manifest)+cngeneson+pc_mito+brain_region+age	7.63162	42
ENSG00000165322	4.5e-06	-0.812147	-0.543015	-1.08128	protein_coding	ARHGAP12	36.94	0.000411096	sexM	F	5006	~sex+(1|manifest)+cngeneson+pc_mito+brain_region+age	0.589401	1698
ENSG00000144668	4.74e-06	-1.76043	-1.01694	-2.50393	protein_coding	ITGA9	44.64	0.000422699	sexM	F	4465	~sex+(1|manifest)+cngeneson+pc_mito+brain_region+age	3.30221	181
ENSG00000079691	5.14e-06	1.36511	1.73949	0.990724	protein_coding	CARMIL1	39.54	0.000451277	sexM	F	1104	~sex+(1|manifest)+cngeneson+pc_mito+brain_region+age	1.6375	554
ENSG00000168488	5.23e-06	-0.83533	-0.515943	-1.15472	protein_coding	ATXN2L	52.64	0.000452256	sexM	F	194	~sex+(1|manifest)+cngeneson+pc_mito+brain_region+age	0.0695836	5169
ENSG00000121741	5.34e-06	1.46843	1.97577	0.961089	protein_coding	ZMYM2	37.62	0.000454913	sexM	F	3265	~sex+(1|manifest)+cngeneson+pc_mito+brain_region+age	1.94682	429
ENSG00000100280	5.49e-06	-1.36793	-0.926544	-1.80932	protein_coding	AP1B1	49.33	0.000455122	sexM	F	4307	~sex+(1|manifest)+cngeneson+pc_mito+brain_region+age	0.428453	2294
ENSG00000153814	5.47e-06	-0.911057	-0.640691	-1.18142	protein_coding	JAZF1	41.44	0.000455122	sexM	F	1007	~sex+(1|manifest)+cngeneson+pc_mito+brain_region+age	0.527442	1913
ENSG00000166501	5.8e-06	1.71498	2.29891	1.13104	protein_coding	PRKCB	43.77	0.00047358	sexM	F	4007	~sex+(1|manifest)+cngeneson+pc_mito+brain_region+age	3.61477	158
ENSG00000166669	6.05e-06	-1.25001	-0.903045	-1.59698	protein_coding	ATF7IP2	41.4	0.000483493	sexM	F	4047	~sex+(1|manifest)+cngeneson+pc_mito+brain_region+age	0.490657	2052
ENSG00000173083	6.16e-06	-1.74401	-0.808662	-2.67936	protein_coding	HPSE	41.22	0.000483493	sexM	F	3153	~sex+(1|manifest)+cngeneson+pc_mito+brain_region+age	1.82962	466
ENSG00000177311	6.12e-06	-0.742409	-0.463708	-1.02111	protein_coding	ZBTB38	42.29	0.000483493	sexM	F	3305	~sex+(1|manifest)+cngeneson+pc_mito+brain_region+age	0.209291	3660
ENSG00000132274	7.01e-06	-2.08164	-1.3346	-2.82868	protein_coding	TRIM22	38.58	0.000528447	sexM	F	1818	~sex+(1|manifest)+cngeneson+pc_mito+brain_region+age	0.17577	3993
ENSG00000173926	7e-06	-2.34011	-1.48472	-3.19551	protein_coding	MARCHF3	40.93	0.000528447	sexM	F	4301	~sex+(1|manifest)+cngeneson+pc_mito+brain_region+age	0.972459	1017
ENSG00000182197	8.18e-06	-2.39559	-1.49886	-3.29232	protein_coding	EXT1	41.16	0.000604373	sexM	F	2057	~sex+(1|manifest)+cngeneson+pc_mito+brain_region+age	0.391987	2458
ENSG00000137177	8.92e-06	1.20471	1.50381	0.905624	protein_coding	KIF13A	40.89	0.000641007	sexM	F	3757	~sex+(1|manifest)+cngeneson+pc_mito+brain_region+age	0.0330279	5592
ENSG00000140750	8.94e-06	-2.04493	-0.966203	-3.12365	protein_coding	ARHGAP17	44.36	0.000641007	sexM	F	1389	~sex+(1|manifest)+cngeneson+pc_mito+brain_region+age	0.293918	3005
ENSG00000231389	9.23e-06	-2.07766	-0.938513	-3.21681	protein_coding	HLA-DPA1	42.77	0.000654241	sexM	F	3801	~sex+(1|manifest)+cngeneson+pc_mito+brain_region+age	0.996511	988
ENSG00000103423	1.04e-05	-0.683081	-0.435946	-0.930216	protein_coding	DNAJA3	49.02	0.000707384	sexM	F	5833	~sex+(1|manifest)+cngeneson+pc_mito+brain_region+age	0.110996	4701
ENSG00000172667	1.05e-05	-1.67782	-0.925789	-2.42986	protein_coding	ZMAT3	39.67	0.000707384	sexM	F	917	~sex+(1|manifest)+cngeneson+pc_mito+brain_region+age	1.0741	911
ENSG00000176225	1.01e-05	-2.13482	-1.12796	-3.14168	protein_coding	RTTN	36.76	0.000707384	sexM	F	2307	~sex+(1|manifest)+cngeneson+pc_mito+brain_region+age	4.03649	128
ENSG00000183091	1.03e-05	-1.26732	-0.950588	-1.58404	protein_coding	NEB	38.81	0.000707384	sexM	F	1343	~sex+(1|manifest)+cngeneson+pc_mito+brain_region+age	1.51388	609
ENSG00000104043	1.12e-05	-0.805092	-0.556499	-1.05368	protein_coding	ATP8B4	38.4	0.000749778	sexM	F	1058	~sex+(1|manifest)+cngeneson+pc_mito+brain_region+age	0.487117	2062
ENSG00000151726	1.27e-05	3.5365	4.51841	2.55459	protein_coding	ACSL1	44.71	0.000841761	sexM	F	947	~sex+(1|manifest)+cngeneson+pc_mito+brain_region+age	9.44544	28
ENSG00000235162	1.29e-05	-1.68962	-0.685895	-2.69334	protein_coding	C12orf75	41.95	0.000845858	sexM	F	4776	~sex+(1|manifest)+cngeneson+pc_mito+brain_region+age	1.16608	828
ENSG00000139668	1.36e-05	-1.05431	-0.683193	-1.42542	protein_coding	WDFY2	39.68	0.000879663	sexM	F	1537	~sex+(1|manifest)+cngeneson+pc_mito+brain_region+age	0.312153	2904
ENSG00000100077	1.38e-05	1.4212	1.79477	1.04764	protein_coding	GRK3	40.6	0.000880593	sexM	F	2210	~sex+(1|manifest)+cngeneson+pc_mito+brain_region+age	1.77336	489
ENSG00000197971	1.76e-05	1.57359	2.06036	1.08683	protein_coding	MBP	48.31	0.00110173	sexM	F	4188	~sex+(1|manifest)+cngeneson+pc_mito+brain_region+age	2.70128	246
ENSG00000109861	2.08e-05	-1.1742	-0.662198	-1.68621	protein_coding	CTSC	37.69	0.00127346	sexM	F	5116	~sex+(1|manifest)+cngeneson+pc_mito+brain_region+age	0.117413	4627
ENSG00000112977	2.07e-05	-0.860278	-0.572134	-1.14842	protein_coding	DAP	46.29	0.00127346	sexM	F	378	~sex+(1|manifest)+cngeneson+pc_mito+brain_region+age	0.0668525	5201
ENSG00000160710	2.33e-05	-0.975636	-0.531824	-1.41945	protein_coding	ADAR	45.36	0.00141102	sexM	F	23	~sex+(1|manifest)+cngeneson+pc_mito+brain_region+age	0.0656573	5219
ENSG00000112137	2.57e-05	-2.03169	-1.18417	-2.87921	protein_coding	PHACTR1	41.18	0.00154157	sexM	F	247	~sex+(1|manifest)+cngeneson+pc_mito+brain_region+age	0.352401	2678
ENSG00000125772	2.82e-05	-0.976501	-0.632513	-1.32049	protein_coding	GPCPD1	39.23	0.0016767	sexM	F	5073	~sex+(1|manifest)+cngeneson+pc_mito+brain_region+age	0.608347	1642
ENSG00000249141	3.14e-05	1.84134	2.6433	1.03938	protein_coding	AL159163.1	45.36	0.00182768	sexM	F	2458	~sex+(1|manifest)+cngeneson+pc_mito+brain_region+age	1.08409	898
ENSG00000183117	3.31e-05	-2.72546	-2.05204	-3.39887	protein_coding	CSMD1	38.47	0.00190799	sexM	F	3418	~sex+(1|manifest)+cngeneson+pc_mito+brain_region+age	4.78951	90
ENSG00000111846	3.8e-05	-1.84886	-1.358	-2.33972	protein_coding	GCNT2	43.51	0.0021082	sexM	F	5077	~sex+(1|manifest)+cngeneson+pc_mito+brain_region+age	0.217304	3585
ENSG00000123095	3.69e-05	-1.54893	-0.581944	-2.51592	protein_coding	BHLHE41	48.58	0.0021082	sexM	F	4955	~sex+(1|manifest)+cngeneson+pc_mito+brain_region+age	2.50018	279
ENSG00000183570	3.75e-05	-0.901128	-0.640927	-1.16133	protein_coding	PCBP3	46.92	0.0021082	sexM	F	2525	~sex+(1|manifest)+cngeneson+pc_mito+brain_region+age	1.20467	802
ENSG00000174437	3.86e-05	-0.465769	-0.0402448	-0.891294	protein_coding	ATP2A2	43.42	0.00212237	sexM	F	3688	~sex+(1|manifest)+cngeneson+pc_mito+brain_region+age	0.571354	1761
ENSG00000184005	3.97e-05	-3.55643	-2.06971	-5.04315	protein_coding	ST6GALNAC3	38.78	0.00216365	sexM	F	333	~sex+(1|manifest)+cngeneson+pc_mito+brain_region+age	3.10342	197
ENSG00000062716	4.07e-05	2.21432	3.08531	1.34332	protein_coding	VMP1	39.75	0.00219396	sexM	F	2431	~sex+(1|manifest)+cngeneson+pc_mito+brain_region+age	4.24666	115
ENSG00000177409	4.27e-05	-3.85497	-1.86874	-5.84121	protein_coding	SAMD9L	39.59	0.00228523	sexM	F	3186	~sex+(1|manifest)+cngeneson+pc_mito+brain_region+age	2.00107	405
ENSG00000198873	4.65e-05	-0.794277	-0.489793	-1.09876	protein_coding	GRK5	50.47	0.00244059	sexM	F	712	~sex+(1|manifest)+cngeneson+pc_mito+brain_region+age	0.254464	3289
ENSG00000171456	4.85e-05	0.889058	1.2067	0.571419	protein_coding	ASXL1	42.17	0.00248256	sexM	F	3465	~sex+(1|manifest)+cngeneson+pc_mito+brain_region+age	1.23333	780
ENSG00000196126	5.38e-05	-2.20737	-1.23821	-3.17653	protein_coding	HLA-DRB1	44.36	0.00272716	sexM	F	1515	~sex+(1|manifest)+cngeneson+pc_mito+brain_region+age	0.256616	3274
ENSG00000100592	5.54e-05	-0.839538	-0.143436	-1.53564	protein_coding	DAAM1	39.75	0.00276333	sexM	F	577	~sex+(1|manifest)+cngeneson+pc_mito+brain_region+age	1.43589	651
ENSG00000136147	5.74e-05	-1.35252	-0.816902	-1.88813	protein_coding	PHF11	41.72	0.00279248	sexM	F	41	~sex+(1|manifest)+cngeneson+pc_mito+brain_region+age	0.204418	3713
ENSG00000138496	5.92e-05	-1.7899	-1.04014	-2.53965	protein_coding	PARP9	42.46	0.0028495	sexM	F	5841	~sex+(1|manifest)+cngeneson+pc_mito+brain_region+age	0.54586	1851
ENSG00000187715	5.99e-05	-3.0434	-1.53454	-4.55225	protein_coding	KBTBD12	39.28	0.0028495	sexM	F	2146	~sex+(1|manifest)+cngeneson+pc_mito+brain_region+age	3.22961	184
ENSG00000198771	6.01e-05	-1.56757	-0.998406	-2.13673	protein_coding	RCSD1	46.59	0.0028495	sexM	F	4316	~sex+(1|manifest)+cngeneson+pc_mito+brain_region+age	0.622531	1607
ENSG00000055332	6.34e-05	-2.15464	-1.36321	-2.94607	protein_coding	EIF2AK2	41.14	0.00293588	sexM	F	1075	~sex+(1|manifest)+cngeneson+pc_mito+brain_region+age	2.11572	366
ENSG00000141441	6.32e-05	-1.83767	-1.27421	-2.40114	protein_coding	GAREM1	39.43	0.00293588	sexM	F	5606	~sex+(1|manifest)+cngeneson+pc_mito+brain_region+age	0.21818	3578
ENSG00000082269	6.54e-05	1.21391	1.63178	0.796043	protein_coding	FAM135A	36.09	0.00300415	sexM	F	2177	~sex+(1|manifest)+cngeneson+pc_mito+brain_region+age	1.0219	962
ENSG00000182158	6.82e-05	-1.39047	-0.958	-1.82295	protein_coding	CREB3L2	43.66	0.00311091	sexM	F	2145	~sex+(1|manifest)+cngeneson+pc_mito+brain_region+age	0.366691	2597
ENSG00000228696	7.28e-05	-2.43374	-1.44079	-3.42668	protein_coding	ARL17B	43.65	0.00329617	sexM	F	1398	~sex+(1|manifest)+cngeneson+pc_mito+brain_region+age	0.102085	4788
ENSG00000168329	7.45e-05	-6.65253	-4.4216	-8.88346	protein_coding	CX3CR1	46.15	0.00334337	sexM	F	4015	~sex+(1|manifest)+cngeneson+pc_mito+brain_region+age	2.5855	268
ENSG00000127951	7.58e-05	-1.60294	-0.78368	-2.4222	protein_coding	FGL2	35.71	0.00337369	sexM	F	1158	~sex+(1|manifest)+cngeneson+pc_mito+brain_region+age	0.32785	2820
ENSG00000168216	7.63e-05	1.21683	1.58385	0.849818	protein_coding	LMBRD1	35.47	0.00337369	sexM	F	5474	~sex+(1|manifest)+cngeneson+pc_mito+brain_region+age	0.977535	1008
ENSG00000101577	8.3e-05	-0.858607	-0.412202	-1.30501	protein_coding	LPIN2	41.56	0.00353617	sexM	F	1324	~sex+(1|manifest)+cngeneson+pc_mito+brain_region+age	0.260599	3238
ENSG00000173821	8.24e-05	-2.23386	-1.26711	-3.2006	protein_coding	RNF213	49.93	0.00353617	sexM	F	5799	~sex+(1|manifest)+cngeneson+pc_mito+brain_region+age	1.79181	482
ENSG00000179344	8.18e-05	-3.51315	-0.518372	-6.50793	protein_coding	HLA-DQB1	45.39	0.00353617	sexM	F	4481	~sex+(1|manifest)+cngeneson+pc_mito+brain_region+age	0.612956	1626
ENSG00000184156	8.16e-05	-1.81168	-1.09825	-2.5251	protein_coding	KCNQ3	43.58	0.00353617	sexM	F	5103	~sex+(1|manifest)+cngeneson+pc_mito+brain_region+age	1.45778	635
ENSG00000111885	8.49e-05	2.08955	2.89724	1.28186	protein_coding	MAN1A1	37.6	0.00359265	sexM	F	5528	~sex+(1|manifest)+cngeneson+pc_mito+brain_region+age	0.64462	1543
ENSG00000069974	8.88e-05	0.667374	0.894459	0.440289	protein_coding	RAB27A	41.6	0.00373268	sexM	F	2027	~sex+(1|manifest)+cngeneson+pc_mito+brain_region+age	1.37151	687
ENSG00000273749	9.44e-05	-1.48265	-0.927272	-2.03804	protein_coding	CYFIP1	48.83	0.00393927	sexM	F	2034	~sex+(1|manifest)+cngeneson+pc_mito+brain_region+age	1.7191	511
ENSG00000158717	9.55e-05	-1.26158	-0.662305	-1.86085	protein_coding	RNF166	62.55	0.00395639	sexM	F	3394	~sex+(1|manifest)+cngeneson+pc_mito+brain_region+age	0.371442	2569
ENSG00000156052	9.73e-05	0.584447	0.889981	0.278913	protein_coding	GNAQ	39.18	0.00397344	sexM	F	1449	~sex+(1|manifest)+cngeneson+pc_mito+brain_region+age	6.07639	61
ENSG00000198121	9.67e-05	-1.71758	-0.581819	-2.85335	protein_coding	LPAR1	38.26	0.00397344	sexM	F	3091	~sex+(1|manifest)+cngeneson+pc_mito+brain_region+age	0.0396833	5533
ENSG00000011114	9.95e-05	-0.931846	-0.329594	-1.5341	protein_coding	BTBD7	40.08	0.004031	sexM	F	4355	~sex+(1|manifest)+cngeneson+pc_mito+brain_region+age	0.324537	2838
ENSG00000079156	0.000100055	-1.483	-0.988806	-1.97719	protein_coding	OSBPL6	39.34	0.004031	sexM	F	5621	~sex+(1|manifest)+cngeneson+pc_mito+brain_region+age	1.47032	628
ENSG00000071051	0.000110328	-1.19415	-0.565128	-1.82317	protein_coding	NCK2	44.54	0.00438345	sexM	F	4638	~sex+(1|manifest)+cngeneson+pc_mito+brain_region+age	3.07303	203
ENSG00000081189	0.000111039	-0.280658	-0.177699	-0.383617	protein_coding	MEF2C	36.05	0.00438345	sexM	F	5793	~sex+(1|manifest)+cngeneson+pc_mito+brain_region+age	3.45439	169
ENSG00000174989	0.000117399	-0.669498	-0.393798	-0.945198	protein_coding	FBXW8	43.27	0.00460362	sexM	F	5513	~sex+(1|manifest)+cngeneson+pc_mito+brain_region+age	0.0212752	5708
ENSG00000196814	0.000118684	-1.61736	-0.761359	-2.47336	protein_coding	MVB12B	47.23	0.00462317	sexM	F	266	~sex+(1|manifest)+cngeneson+pc_mito+brain_region+age	0.323035	2846
ENSG00000185344	0.000121328	-0.408545	-0.223651	-0.593439	protein_coding	ATP6V0A2	44.39	0.00469509	sexM	F	4219	~sex+(1|manifest)+cngeneson+pc_mito+brain_region+age	0.0723908	5134
ENSG00000119242	0.000133281	-1.45895	-0.551399	-2.3665	protein_coding	CCDC92	47.49	0.0050254	sexM	F	2707	~sex+(1|manifest)+cngeneson+pc_mito+brain_region+age	1.34064	706
ENSG00000244405	0.000132771	-1.01171	-0.666823	-1.35659	protein_coding	ETV5	42.69	0.0050254	sexM	F	3859	~sex+(1|manifest)+cngeneson+pc_mito+brain_region+age	0.0189421	5739
ENSG00000140548	0.000139661	-1.46613	-0.89592	-2.03633	protein_coding	ZNF710	50.7	0.00523238	sexM	F	4328	~sex+(1|manifest)+cngeneson+pc_mito+brain_region+age	0.6731	1470
ENSG00000108651	0.000145803	-0.959458	-0.53358	-1.38534	protein_coding	UTP6	44.1	0.00542794	sexM	F	1893	~sex+(1|manifest)+cngeneson+pc_mito+brain_region+age	0.127288	4497
ENSG00000166598	0.000151429	-0.452141	0.57086	-1.47514	protein_coding	HSP90B1	39.78	0.0055669	sexM	F	2580	~sex+(1|manifest)+cngeneson+pc_mito+brain_region+age	0.911527	1090
ENSG00000196116	0.000150489	-0.838194	-0.51608	-1.16031	protein_coding	TDRD7	38.85	0.0055669	sexM	F	268	~sex+(1|manifest)+cngeneson+pc_mito+brain_region+age	0.0612659	5268
ENSG00000121060	0.000159083	-1.28067	-0.774922	-1.78642	protein_coding	TRIM25	42.89	0.00581198	sexM	F	5531	~sex+(1|manifest)+cngeneson+pc_mito+brain_region+age	0.077987	5065
ENSG00000112308	0.000161737	-0.844652	-0.462078	-1.22723	protein_coding	C6orf62	39.06	0.00587244	sexM	F	386	~sex+(1|manifest)+cngeneson+pc_mito+brain_region+age	0.676077	1464
ENSG00000196405	0.000163361	-1.1378	-0.7681	-1.50749	protein_coding	EVL	45.48	0.00589502	sexM	F	3200	~sex+(1|manifest)+cngeneson+pc_mito+brain_region+age	0.280538	3103
ENSG00000053254	0.000170132	-0.571543	-0.343409	-0.799677	protein_coding	FOXN3	44.31	0.00610193	sexM	F	363	~sex+(1|manifest)+cngeneson+pc_mito+brain_region+age	0.328195	2819
ENSG00000176978	0.000182467	-0.807971	-0.428994	-1.18695	protein_coding	DPP7	68.72	0.00650467	sexM	F	1263	~sex+(1|manifest)+cngeneson+pc_mito+brain_region+age	0.376953	2550
ENSG00000104964	0.000186854	0.566999	0.746568	0.387429	protein_coding	TLE5	60.37	0.00662095	sexM	F	1756	~sex+(1|manifest)+cngeneson+pc_mito+brain_region+age	0.931911	1059
ENSG00000181381	0.000188284	-1.44247	-0.772984	-2.11196	protein_coding	DDX60L	38.14	0.00663165	sexM	F	5336	~sex+(1|manifest)+cngeneson+pc_mito+brain_region+age	1.05438	930
ENSG00000136044	0.000195756	-2.05044	-1.05846	-3.04242	protein_coding	APPL2	43.64	0.0068538	sexM	F	3317	~sex+(1|manifest)+cngeneson+pc_mito+brain_region+age	1.73763	505
ENSG00000115310	0.000200947	0.615491	0.867394	0.363588	protein_coding	RTN4	38.6	0.00699391	sexM	F	2751	~sex+(1|manifest)+cngeneson+pc_mito+brain_region+age	2.03894	392
ENSG00000082996	0.000210308	1.44777	1.9878	0.907739	protein_coding	RNF13	36.38	0.00727665	sexM	F	233	~sex+(1|manifest)+cngeneson+pc_mito+brain_region+age	1.01911	965
ENSG00000093072	0.000215673	-1.2555	-0.493827	-2.01717	protein_coding	ADA2	48.88	0.00741865	sexM	F	2576	~sex+(1|manifest)+cngeneson+pc_mito+brain_region+age	0.0846686	4981
ENSG00000120690	0.000228865	1.11967	1.62383	0.615516	protein_coding	ELF1	38.79	0.00771951	sexM	F	33	~sex+(1|manifest)+cngeneson+pc_mito+brain_region+age	1.70332	514
ENSG00000164125	0.000230981	-0.88845	-0.441008	-1.33589	protein_coding	GASK1B	37.11	0.00771951	sexM	F	99	~sex+(1|manifest)+cngeneson+pc_mito+brain_region+age	1.97177	415
ENSG00000170581	0.000230982	-0.499158	-0.26518	-0.733136	protein_coding	STAT2	47.76	0.00771951	sexM	F	3640	~sex+(1|manifest)+cngeneson+pc_mito+brain_region+age	0.397465	2432
ENSG00000175899	0.000229433	-2.21298	-0.75449	-3.67147	protein_coding	A2M	37.18	0.00771951	sexM	F	1869	~sex+(1|manifest)+cngeneson+pc_mito+brain_region+age	0.392353	2455
ENSG00000197093	0.000239716	-1.50603	-0.526129	-2.48594	protein_coding	GAL3ST4	52.79	0.00796615	sexM	F	400	~sex+(1|manifest)+cngeneson+pc_mito+brain_region+age	0.664475	1492
ENSG00000148180	0.000241316	-1.18477	-0.548244	-1.82131	protein_coding	GSN	46.87	0.00797428	sexM	F	3275	~sex+(1|manifest)+cngeneson+pc_mito+brain_region+age	0.273898	3142
ENSG00000103449	0.00024437	-1.50322	-0.528825	-2.47761	protein_coding	SALL1	44.46	0.00803008	sexM	F	3276	~sex+(1|manifest)+cngeneson+pc_mito+brain_region+age	0.499408	2008
ENSG00000116729	0.000248942	-0.818534	-0.168346	-1.46872	protein_coding	WLS	41.57	0.00813487	sexM	F	4403	~sex+(1|manifest)+cngeneson+pc_mito+brain_region+age	0.138432	4382
ENSG00000158813	0.000256044	-1.02281	-0.626733	-1.4189	protein_coding	EDA	38.75	0.00832073	sexM	F	3543	~sex+(1|manifest)+cngeneson+pc_mito+brain_region+age	0.830585	1195
ENSG00000102144	0.000266982	1.82175	2.68623	0.957277	protein_coding	PGK1	39.63	0.00858136	sexM	F	469	~sex+(1|manifest)+cngeneson+pc_mito+brain_region+age	1.8754	447
ENSG00000172985	0.00027133	-0.883335	-0.530751	-1.23592	protein_coding	SH3RF3	48.61	0.00867373	sexM	F	4074	~sex+(1|manifest)+cngeneson+pc_mito+brain_region+age	2.91375	220
ENSG00000145012	0.000292578	-0.771959	-0.335191	-1.20873	protein_coding	LPP	39.17	0.00925238	sexM	F	511	~sex+(1|manifest)+cngeneson+pc_mito+brain_region+age	2.59519	267
ENSG00000178685	0.000291508	-0.882752	-0.518837	-1.24667	protein_coding	PARP10	54.62	0.00925238	sexM	F	2374	~sex+(1|manifest)+cngeneson+pc_mito+brain_region+age	0.415605	2346
ENSG00000114487	0.000295721	-0.996984	0.0432673	-2.03723	protein_coding	MORC1	37.56	0.00930176	sexM	F	3072	~sex+(1|manifest)+cngeneson+pc_mito+brain_region+age	0.959054	1029
ENSG00000166024	0.000298791	1.19312	1.65454	0.73171	protein_coding	R3HCC1L	37.83	0.00934834	sexM	F	408	~sex+(1|manifest)+cngeneson+pc_mito+brain_region+age	2.66762	255
ENSG00000180353	0.000310894	1.0483	1.56796	0.528651	protein_coding	HCLS1	41.45	0.00967556	sexM	F	4983	~sex+(1|manifest)+cngeneson+pc_mito+brain_region+age	2.19872	348
ENSG00000125952	0.0003212	0.934378	1.30526	0.563499	protein_coding	MAX	44.69	0.00994368	sexM	F	4018	~sex+(1|manifest)+cngeneson+pc_mito+brain_region+age	2.01308	400
ENSG00000136381	0.000323889	-0.726973	-0.401445	-1.0525	protein_coding	IREB2	39.42	0.00997444	sexM	F	1868	~sex+(1|manifest)+cngeneson+pc_mito+brain_region+age	0.193933	3798
ENSG00000107282	0.000337583	-1.13388	-0.65189	-1.61587	protein_coding	APBA1	41.45	0.0102312	sexM	F	279	~sex+(1|manifest)+cngeneson+pc_mito+brain_region+age	0.367399	2591
ENSG00000146409	0.000336118	-0.0501859	0.548209	-0.648581	protein_coding	SLC18B1	39.67	0.0102312	sexM	F	5133	~sex+(1|manifest)+cngeneson+pc_mito+brain_region+age	0.178396	3964
ENSG00000158985	0.000339184	0.759226	1.09991	0.418538	protein_coding	CDC42SE2	39.71	0.0102312	sexM	F	4115	~sex+(1|manifest)+cngeneson+pc_mito+brain_region+age	1.53617	593
ENSG00000173436	0.000345707	-2.20936	-0.724558	-3.69417	protein_coding	MICOS10	45	0.0103747	sexM	F	3885	~sex+(1|manifest)+cngeneson+pc_mito+brain_region+age	5.7731	68
ENSG00000178950	0.000349309	-1.63558	-0.778131	-2.49303	protein_coding	GAK	56.5	0.0104296	sexM	F	2101	~sex+(1|manifest)+cngeneson+pc_mito+brain_region+age	1.05795	924
ENSG00000140455	0.000363329	1.12012	1.58606	0.654187	protein_coding	USP3	38.44	0.0107934	sexM	F	5370	~sex+(1|manifest)+cngeneson+pc_mito+brain_region+age	0.651216	1522
ENSG00000177156	0.000381924	0.498725	0.674084	0.323367	protein_coding	TALDO1	51.9	0.0112888	sexM	F	2745	~sex+(1|manifest)+cngeneson+pc_mito+brain_region+age	0.228913	3484
ENSG00000186417	0.000396614	-2.06965	-1.17503	-2.96427	protein_coding	GLDN	44.75	0.0116644	sexM	F	5079	~sex+(1|manifest)+cngeneson+pc_mito+brain_region+age	1.99603	407
ENSG00000073849	0.000402251	-1.12008	-0.592025	-1.64813	protein_coding	ST6GAL1	44.4	0.0117713	sexM	F	5631	~sex+(1|manifest)+cngeneson+pc_mito+brain_region+age	0.541935	1864
ENSG00000176771	0.000415189	-2.20707	-1.32005	-3.0941	protein_coding	NCKAP5	39.3	0.0120898	sexM	F	5023	~sex+(1|manifest)+cngeneson+pc_mito+brain_region+age	0.757088	1313
ENSG00000173674	0.000419596	-0.347708	-0.15799	-0.537427	protein_coding	EIF1AX	38.56	0.012158	sexM	F	3802	~sex+(1|manifest)+cngeneson+pc_mito+brain_region+age	0.377639	2547
ENSG00000136193	0.00042622	-0.489456	-0.255924	-0.722988	protein_coding	SCRN1	43.91	0.0122893	sexM	F	3635	~sex+(1|manifest)+cngeneson+pc_mito+brain_region+age	0.186812	3877
ENSG00000126012	0.000452036	-0.746651	-0.397817	-1.09549	protein_coding	KDM5C	48.11	0.0129072	sexM	F	1652	~sex+(1|manifest)+cngeneson+pc_mito+brain_region+age	0.408426	2373
ENSG00000089127	0.000457022	-2.26896	-0.190516	-4.3474	protein_coding	OAS1	43.34	0.0129865	sexM	F	4617	~sex+(1|manifest)+cngeneson+pc_mito+brain_region+age	0.369699	2581
ENSG00000161791	0.000465609	-1.41553	-0.764246	-2.06681	protein_coding	FMNL3	48.38	0.0131669	sexM	F	1815	~sex+(1|manifest)+cngeneson+pc_mito+brain_region+age	0.55018	1833
ENSG00000147854	0.000470461	-1.51761	-0.892579	-2.14263	protein_coding	UHRF2	38.99	0.0132404	sexM	F	2619	~sex+(1|manifest)+cngeneson+pc_mito+brain_region+age	2.28322	327
ENSG00000101290	0.000480414	0.597101	0.832384	0.361817	protein_coding	CDS2	44.8	0.0133292	sexM	F	3810	~sex+(1|manifest)+cngeneson+pc_mito+brain_region+age	1.00849	977
ENSG00000134207	0.000480403	-0.532741	0.171799	-1.23728	protein_coding	SYT6	48.57	0.0133292	sexM	F	1658	~sex+(1|manifest)+cngeneson+pc_mito+brain_region+age	1.52883	600
ENSG00000166035	0.000477845	-1.47803	-0.913322	-2.04273	protein_coding	LIPC	45.39	0.0133292	sexM	F	2430	~sex+(1|manifest)+cngeneson+pc_mito+brain_region+age	1.33288	713
ENSG00000151474	0.000486303	-0.821557	-0.326291	-1.31682	protein_coding	FRMD4A	43.78	0.0134293	sexM	F	242	~sex+(1|manifest)+cngeneson+pc_mito+brain_region+age	4.81256	89
ENSG00000173085	0.000493127	-0.428193	-0.236289	-0.620097	protein_coding	COQ2	39.35	0.0135541	sexM	F	5518	~sex+(1|manifest)+cngeneson+pc_mito+brain_region+age	0.091796	4895
ENSG00000135250	0.000495942	1.36434	1.96023	0.768448	protein_coding	SRPK2	41.06	0.013568	sexM	F	5785	~sex+(1|manifest)+cngeneson+pc_mito+brain_region+age	1.07956	904
ENSG00000272325	0.000498953	-0.861411	-0.463475	-1.25935	protein_coding	NUDT3	42.12	0.0135872	sexM	F	1743	~sex+(1|manifest)+cngeneson+pc_mito+brain_region+age	0.0961458	4852
ENSG00000138101	0.000504456	-1.10751	-0.667792	-1.54723	protein_coding	DTNB	41.46	0.0136709	sexM	F	332	~sex+(1|manifest)+cngeneson+pc_mito+brain_region+age	0.767976	1289
ENSG00000197746	0.000506675	-1.47543	-0.508835	-2.44203	protein_coding	PSAP	47.68	0.0136709	sexM	F	2056	~sex+(1|manifest)+cngeneson+pc_mito+brain_region+age	0.656872	1507
ENSG00000102804	0.000514428	0.646586	0.893112	0.400061	protein_coding	TSC22D1	38.08	0.0138167	sexM	F	1087	~sex+(1|manifest)+cngeneson+pc_mito+brain_region+age	0.364036	2608
ENSG00000101558	0.000524277	1.57091	2.25173	0.890094	protein_coding	VAPA	37.12	0.0140172	sexM	F	5724	~sex+(1|manifest)+cngeneson+pc_mito+brain_region+age	1.69971	515
ENSG00000077380	0.000551666	0.904151	1.23497	0.573332	protein_coding	DYNC1I2	36.36	0.0145511	sexM	F	3492	~sex+(1|manifest)+cngeneson+pc_mito+brain_region+age	0.415886	2342
ENSG00000143079	0.000548567	-1.06204	-0.408175	-1.71591	protein_coding	CTTNBP2NL	39.6	0.0145511	sexM	F	219	~sex+(1|manifest)+cngeneson+pc_mito+brain_region+age	0.0819638	5020
ENSG00000204138	0.000551473	-1.09142	-0.580203	-1.60263	protein_coding	PHACTR4	42.87	0.0145511	sexM	F	1311	~sex+(1|manifest)+cngeneson+pc_mito+brain_region+age	0.109152	4721
ENSG00000152926	0.000580181	-1.15489	-0.465769	-1.84402	protein_coding	ZNF117	39.13	0.0151672	sexM	F	239	~sex+(1|manifest)+cngeneson+pc_mito+brain_region+age	3.18682	189
ENSG00000141458	0.000584287	-1.10727	-0.337628	-1.8769	protein_coding	NPC1	44.65	0.015207	sexM	F	5064	~sex+(1|manifest)+cngeneson+pc_mito+brain_region+age	0.204873	3710
ENSG00000091409	0.000589789	-1.10235	-0.622023	-1.58268	protein_coding	ITGA6	41.78	0.0152825	sexM	F	5814	~sex+(1|manifest)+cngeneson+pc_mito+brain_region+age	0.623768	1602
ENSG00000105928	0.00060727	-0.513765	-0.284242	-0.743289	protein_coding	GSDME	45.72	0.0156665	sexM	F	695	~sex+(1|manifest)+cngeneson+pc_mito+brain_region+age	0.17085	4046
ENSG00000107731	0.000626684	-0.921167	-0.530613	-1.31172	protein_coding	UNC5B	54.37	0.0157294	sexM	F	1833	~sex+(1|manifest)+cngeneson+pc_mito+brain_region+age	0.139067	4376
ENSG00000121964	0.000626528	1.45778	2.05639	0.85917	protein_coding	GTDC1	36.87	0.0157294	sexM	F	3995	~sex+(1|manifest)+cngeneson+pc_mito+brain_region+age	0.616516	1617
ENSG00000135365	0.00061726	1.93328	2.84024	1.02632	protein_coding	PHF21A	38.82	0.0157294	sexM	F	2912	~sex+(1|manifest)+cngeneson+pc_mito+brain_region+age	0.387261	2486
ENSG00000141985	0.000628427	-0.771832	-0.389388	-1.15428	protein_coding	SH3GL1	57.17	0.0157294	sexM	F	318	~sex+(1|manifest)+cngeneson+pc_mito+brain_region+age	0.261211	3227
ENSG00000146192	0.000623875	-2.34104	-1.29152	-3.39057	protein_coding	FGD2	53.53	0.0157294	sexM	F	3027	~sex+(1|manifest)+cngeneson+pc_mito+brain_region+age	2.00114	404
ENSG00000184007	0.000621091	0.682688	0.994885	0.370491	protein_coding	PTP4A2	41.84	0.0157294	sexM	F	294	~sex+(1|manifest)+cngeneson+pc_mito+brain_region+age	0.478809	2091
ENSG00000135299	0.000639745	0.466185	0.666951	0.26542	protein_coding	ANKRD6	43.03	0.0159448	sexM	F	4890	~sex+(1|manifest)+cngeneson+pc_mito+brain_region+age	0.284656	3068
ENSG00000112062	0.00066344	1.27919	1.87029	0.688104	protein_coding	MAPK14	39.88	0.0163278	sexM	F	1915	~sex+(1|manifest)+cngeneson+pc_mito+brain_region+age	0.4941	2031
ENSG00000118507	0.000659462	-0.774826	-0.496124	-1.05353	protein_coding	AKAP7	38.28	0.0163278	sexM	F	4554	~sex+(1|manifest)+cngeneson+pc_mito+brain_region+age	0.0839477	4992
ENSG00000166471	0.00066073	-0.352377	-0.175793	-0.528961	protein_coding	TMEM41B	42.34	0.0163278	sexM	F	1766	~sex+(1|manifest)+cngeneson+pc_mito+brain_region+age	0.0797427	5046
ENSG00000100292	0.000676598	1.21307	1.88104	0.545097	protein_coding	HMOX1	51.11	0.0165823	sexM	F	234	~sex+(1|manifest)+cngeneson+pc_mito+brain_region+age	0.869638	1147
ENSG00000154511	0.000686083	-0.593546	-0.345048	-0.842044	protein_coding	DIPK1A	39.43	0.016745	sexM	F	2907	~sex+(1|manifest)+cngeneson+pc_mito+brain_region+age	0.295836	2997
ENSG00000167693	0.000692814	-1.02708	-0.600374	-1.45378	protein_coding	NXN	50.99	0.0167809	sexM	F	1916	~sex+(1|manifest)+cngeneson+pc_mito+brain_region+age	0.910912	1094
ENSG00000180957	0.000693262	0.956917	1.31008	0.603756	protein_coding	PITPNB	39.71	0.0167809	sexM	F	1161	~sex+(1|manifest)+cngeneson+pc_mito+brain_region+age	1.07814	905
ENSG00000133961	0.000717619	1.20338	1.73048	0.676285	protein_coding	NUMB	40.48	0.0170335	sexM	F	344	~sex+(1|manifest)+cngeneson+pc_mito+brain_region+age	1.98695	411
ENSG00000143753	0.000710391	-0.379781	0.235473	-0.995036	protein_coding	DEGS1	46.06	0.0170335	sexM	F	643	~sex+(1|manifest)+cngeneson+pc_mito+brain_region+age	0.732132	1349
ENSG00000151131	0.000714809	-0.360004	-0.185381	-0.534626	protein_coding	C12orf45	39.89	0.0170335	sexM	F	1923	~sex+(1|manifest)+cngeneson+pc_mito+brain_region+age	0.0844527	4982
ENSG00000171603	0.000711605	-0.697485	-0.416801	-0.97817	protein_coding	CLSTN1	47.19	0.0170335	sexM	F	446	~sex+(1|manifest)+cngeneson+pc_mito+brain_region+age	0.0677924	5192
ENSG00000139842	0.000728792	0.600201	0.900521	0.299881	protein_coding	CUL4A	45.97	0.0172159	sexM	F	3891	~sex+(1|manifest)+cngeneson+pc_mito+brain_region+age	1.27243	748
ENSG00000142166	0.000733606	0.683381	0.973045	0.393716	protein_coding	IFNAR1	41.33	0.0172603	sexM	F	1928	~sex+(1|manifest)+cngeneson+pc_mito+brain_region+age	0.560561	1801
ENSG00000090530	0.000755637	-1.88111	-0.415366	-3.34686	protein_coding	P3H2	38.18	0.0177078	sexM	F	2319	~sex+(1|manifest)+cngeneson+pc_mito+brain_region+age	1.62574	562
ENSG00000204592	0.000781137	-1.89496	-0.899853	-2.89007	protein_coding	HLA-E	55.61	0.0181607	sexM	F	4969	~sex+(1|manifest)+cngeneson+pc_mito+brain_region+age	0.306332	2936
ENSG00000132485	0.000796129	-0.494833	0.0701014	-1.05977	protein_coding	ZRANB2	34.19	0.0184252	sexM	F	2225	~sex+(1|manifest)+cngeneson+pc_mito+brain_region+age	0.14186	4346
ENSG00000047648	0.000813713	1.11554	1.96047	0.270616	protein_coding	ARHGAP6	39.23	0.0185514	sexM	F	4838	~sex+(1|manifest)+cngeneson+pc_mito+brain_region+age	0.273235	3147
ENSG00000154822	0.000812994	-1.38863	-0.861494	-1.91577	protein_coding	PLCL2	39.07	0.0185514	sexM	F	186	~sex+(1|manifest)+cngeneson+pc_mito+brain_region+age	0.431254	2280
ENSG00000136243	0.000827755	-0.484651	-0.119296	-0.850006	protein_coding	NUP42	40.51	0.0187987	sexM	F	3798	~sex+(1|manifest)+cngeneson+pc_mito+brain_region+age	1.2123	797
ENSG00000066027	0.000846	0.509616	0.750946	0.268286	protein_coding	PPP2R5A	39.33	0.0191391	sexM	F	5618	~sex+(1|manifest)+cngeneson+pc_mito+brain_region+age	0.486757	2065
ENSG00000082641	0.000862153	-0.288689	-0.12242	-0.454958	protein_coding	NFE2L1	54.26	0.0193068	sexM	F	1504	~sex+(1|manifest)+cngeneson+pc_mito+brain_region+age	0.0542916	5356
ENSG00000114450	0.000867907	-0.89924	-0.486338	-1.31214	protein_coding	GNB4	39.07	0.0193068	sexM	F	762	~sex+(1|manifest)+cngeneson+pc_mito+brain_region+age	0.233255	3445
ENSG00000163931	0.000868574	0.386962	0.582057	0.191867	protein_coding	TKT	54.36	0.0193068	sexM	F	4940	~sex+(1|manifest)+cngeneson+pc_mito+brain_region+age	0.643272	1550
ENSG00000185215	0.00086481	-1.04256	-0.315404	-1.76971	protein_coding	TNFAIP2	61.66	0.0193068	sexM	F	3455	~sex+(1|manifest)+cngeneson+pc_mito+brain_region+age	0.607575	1645
ENSG00000244694	0.000869822	-1.16067	-0.138626	-2.18272	protein_coding	PTCHD4	36.75	0.0193068	sexM	F	240	~sex+(1|manifest)+cngeneson+pc_mito+brain_region+age	2.06609	380
ENSG00000013288	0.000882768	-0.376285	-0.19398	-0.55859	protein_coding	MAN2B2	54.58	0.0193174	sexM	F	1792	~sex+(1|manifest)+cngeneson+pc_mito+brain_region+age	0.0490713	5422
ENSG00000146416	0.000878407	-1.33175	-0.807406	-1.8561	protein_coding	AIG1	39.66	0.0193174	sexM	F	5613	~sex+(1|manifest)+cngeneson+pc_mito+brain_region+age	0.0592505	5291
ENSG00000152061	0.000886132	-0.841614	-0.479628	-1.2036	protein_coding	RABGAP1L	37.91	0.0193174	sexM	F	4187	~sex+(1|manifest)+cngeneson+pc_mito+brain_region+age	0.204032	3715
ENSG00000066294	0.00090085	-1.45482	-0.590908	-2.31872	protein_coding	CD84	41.6	0.0194809	sexM	F	5066	~sex+(1|manifest)+cngeneson+pc_mito+brain_region+age	0.240592	3384
ENSG00000184863	0.000907649	1.01942	1.42354	0.61529	protein_coding	RBM33	40.78	0.019556	sexM	F	3362	~sex+(1|manifest)+cngeneson+pc_mito+brain_region+age	0.370648	2575
ENSG00000104894	0.000915916	-1.2545	-0.348247	-2.16076	protein_coding	CD37	57.54	0.0195906	sexM	F	2401	~sex+(1|manifest)+cngeneson+pc_mito+brain_region+age	0.396395	2440
ENSG00000128815	0.000914295	-0.584674	-0.295931	-0.873418	protein_coding	WDFY4	45.39	0.0195906	sexM	F	4693	~sex+(1|manifest)+cngeneson+pc_mito+brain_region+age	0.129083	4477
ENSG00000147459	0.00093197	3.23806	4.5939	1.88222	protein_coding	DOCK5	42.37	0.0198618	sexM	F	3469	~sex+(1|manifest)+cngeneson+pc_mito+brain_region+age	10.7341	17
ENSG00000182287	0.000947891	-0.382342	-0.162444	-0.60224	protein_coding	AP1S2	36.69	0.0201281	sexM	F	528	~sex+(1|manifest)+cngeneson+pc_mito+brain_region+age	0.102919	4774
ENSG00000166444	0.000960628	-0.812416	-0.44448	-1.18035	protein_coding	DENND2B	45.03	0.0203252	sexM	F	910	~sex+(1|manifest)+cngeneson+pc_mito+brain_region+age	1.07411	910
ENSG00000129515	0.000967315	-0.798418	-0.389253	-1.20758	protein_coding	SNX6	44.32	0.0203934	sexM	F	5363	~sex+(1|manifest)+cngeneson+pc_mito+brain_region+age	0.0959862	4856
ENSG00000198900	0.0009843	0.974231	1.48009	0.468372	protein_coding	TOP1	39.86	0.0206773	sexM	F	2916	~sex+(1|manifest)+cngeneson+pc_mito+brain_region+age	0.793636	1258
ENSG00000128245	0.000989442	-0.752017	-0.348661	-1.15537	protein_coding	YWHAH	44.89	0.0207114	sexM	F	3929	~sex+(1|manifest)+cngeneson+pc_mito+brain_region+age	0.232338	3458
ENSG00000055130	0.00101062	-0.712288	-0.369944	-1.05463	protein_coding	CUL1	41.21	0.0209631	sexM	F	5420	~sex+(1|manifest)+cngeneson+pc_mito+brain_region+age	1.00527	981
ENSG00000122986	0.00100638	-0.900923	-0.413481	-1.38837	protein_coding	HVCN1	47.77	0.0209631	sexM	F	4412	~sex+(1|manifest)+cngeneson+pc_mito+brain_region+age	0.569283	1769
ENSG00000171552	0.00101216	-0.70529	-0.331608	-1.07897	protein_coding	BCL2L1	48.2	0.0209631	sexM	F	548	~sex+(1|manifest)+cngeneson+pc_mito+brain_region+age	0.80528	1245
ENSG00000044574	0.00103144	-0.676349	-0.113012	-1.23969	protein_coding	HSPA5	44.05	0.0212171	sexM	F	3138	~sex+(1|manifest)+cngeneson+pc_mito+brain_region+age	0.670923	1477
ENSG00000120860	0.001032	-0.600003	-0.350642	-0.849364	protein_coding	WASHC3	36.34	0.0212171	sexM	F	3790	~sex+(1|manifest)+cngeneson+pc_mito+brain_region+age	0.116153	4650
ENSG00000159842	0.00103524	-0.935204	-0.499	-1.37141	protein_coding	ABR	55.27	0.0212171	sexM	F	3294	~sex+(1|manifest)+cngeneson+pc_mito+brain_region+age	0.619156	1611
ENSG00000064012	0.00104436	-1.21124	-0.385965	-2.03651	protein_coding	CASP8	43.9	0.0212558	sexM	F	1988	~sex+(1|manifest)+cngeneson+pc_mito+brain_region+age	0.144103	4325
ENSG00000137871	0.00104083	-0.213368	0.501997	-0.928732	protein_coding	ZNF280D	34.78	0.0212558	sexM	F	3590	~sex+(1|manifest)+cngeneson+pc_mito+brain_region+age	0.0131487	5787
ENSG00000170571	0.00105845	-1.61427	-0.770212	-2.45833	protein_coding	EMB	36.85	0.0213945	sexM	F	5878	~sex+(1|manifest)+cngeneson+pc_mito+brain_region+age	0.0931496	4880
ENSG00000198189	0.00105625	0.535076	0.793956	0.276195	protein_coding	HSD17B11	39.84	0.0213945	sexM	F	4771	~sex+(1|manifest)+cngeneson+pc_mito+brain_region+age	0.3633	2611
ENSG00000136098	0.00106719	-0.597262	-0.162797	-1.03173	protein_coding	NEK3	39.71	0.0214292	sexM	F	4143	~sex+(1|manifest)+cngeneson+pc_mito+brain_region+age	0.0195975	5734
ENSG00000137478	0.00106857	-0.648362	-0.362902	-0.933822	protein_coding	FCHSD2	38.88	0.0214292	sexM	F	1008	~sex+(1|manifest)+cngeneson+pc_mito+brain_region+age	0.123549	4549
ENSG00000261210	0.00107109	-1.65009	0.0985982	-3.39878	protein_coding	CLEC19A	44.76	0.0214292	sexM	F	289	~sex+(1|manifest)+cngeneson+pc_mito+brain_region+age	0.879718	1139
ENSG00000196628	0.00110092	1.17455	1.71511	0.633991	protein_coding	TCF4	37.78	0.0219511	sexM	F	2007	~sex+(1|manifest)+cngeneson+pc_mito+brain_region+age	1.36197	694
ENSG00000188312	0.00112425	-1.39497	-0.770701	-2.01925	protein_coding	CENPP	40	0.0223406	sexM	F	133	~sex+(1|manifest)+cngeneson+pc_mito+brain_region+age	2.35074	316
ENSG00000033327	0.00114972	-0.728904	-0.37384	-1.08397	protein_coding	GAB2	41.71	0.0225537	sexM	F	5771	~sex+(1|manifest)+cngeneson+pc_mito+brain_region+age	0.0620268	5258
ENSG00000110435	0.00115031	0.342948	0.550574	0.135322	protein_coding	PDHX	36.68	0.0225537	sexM	F	3733	~sex+(1|manifest)+cngeneson+pc_mito+brain_region+age	0.319738	2864
ENSG00000171587	0.0011467	-1.9741	-1.05053	-2.89767	protein_coding	DSCAM	40.93	0.0225537	sexM	F	4842	~sex+(1|manifest)+cngeneson+pc_mito+brain_region+age	3.49298	166
ENSG00000197329	0.00113969	1.37087	2.09415	0.647589	protein_coding	PELI1	36.89	0.0225537	sexM	F	1714	~sex+(1|manifest)+cngeneson+pc_mito+brain_region+age	1.3784	681
ENSG00000121858	0.00117162	-1.07219	-0.322228	-1.82215	protein_coding	TNFSF10	40.83	0.0228216	sexM	F	5405	~sex+(1|manifest)+cngeneson+pc_mito+brain_region+age	0.0636691	5237
ENSG00000204525	0.00117469	-1.6951	-0.688402	-2.70179	protein_coding	HLA-C	59.28	0.0228216	sexM	F	1569	~sex+(1|manifest)+cngeneson+pc_mito+brain_region+age	0.55672	1818
ENSG00000049246	0.00119297	-1.18924	-0.373551	-2.00492	protein_coding	PER3	40.53	0.0228705	sexM	F	4772	~sex+(1|manifest)+cngeneson+pc_mito+brain_region+age	0.220559	3557
ENSG00000100697	0.00119445	1.71421	2.37194	1.05648	protein_coding	DICER1	38	0.0228705	sexM	F	5214	~sex+(1|manifest)+cngeneson+pc_mito+brain_region+age	1.44053	646
ENSG00000106066	0.00118955	2.48099	3.6876	1.27437	protein_coding	CPVL	41	0.0228705	sexM	F	3893	~sex+(1|manifest)+cngeneson+pc_mito+brain_region+age	12.0996	9
ENSG00000198586	0.00119158	1.10348	1.5747	0.632255	protein_coding	TLK1	38.08	0.0228705	sexM	F	4304	~sex+(1|manifest)+cngeneson+pc_mito+brain_region+age	0.438441	2256
ENSG00000204287	0.00119757	-0.202577	1.10947	-1.51462	protein_coding	HLA-DRA	42.91	0.0228705	sexM	F	657	~sex+(1|manifest)+cngeneson+pc_mito+brain_region+age	1.08755	896
ENSG00000114030	0.00122344	0.704048	1.02839	0.379702	protein_coding	KPNA1	38.26	0.0232138	sexM	F	3112	~sex+(1|manifest)+cngeneson+pc_mito+brain_region+age	0.863797	1154
ENSG00000169967	0.00122228	1.3205	1.90646	0.734531	protein_coding	MAP3K2	38.69	0.0232138	sexM	F	3087	~sex+(1|manifest)+cngeneson+pc_mito+brain_region+age	1.48253	621
ENSG00000079459	0.00127021	-0.444612	-0.0547276	-0.834496	protein_coding	FDFT1	44.37	0.0239467	sexM	F	2440	~sex+(1|manifest)+cngeneson+pc_mito+brain_region+age	1.52016	606
ENSG00000160007	0.0012693	-0.686892	-0.377856	-0.995929	protein_coding	ARHGAP35	46.43	0.0239467	sexM	F	1353	~sex+(1|manifest)+cngeneson+pc_mito+brain_region+age	0.155142	4208
ENSG00000166801	0.00128713	-0.929423	-0.407302	-1.45154	protein_coding	FAM111A	40.01	0.0241543	sexM	F	821	~sex+(1|manifest)+cngeneson+pc_mito+brain_region+age	0.116693	4639
ENSG00000133056	0.00130287	-0.765999	-0.394067	-1.13793	protein_coding	PIK3C2B	49.35	0.0241751	sexM	F	154	~sex+(1|manifest)+cngeneson+pc_mito+brain_region+age	0.0563362	5331
ENSG00000133789	0.00129893	1.16583	1.66424	0.667426	protein_coding	SWAP70	39.97	0.0241751	sexM	F	83	~sex+(1|manifest)+cngeneson+pc_mito+brain_region+age	0.563959	1791
ENSG00000168404	0.00129703	-0.434422	-0.238392	-0.630451	protein_coding	MLKL	45.73	0.0241751	sexM	F	4064	~sex+(1|manifest)+cngeneson+pc_mito+brain_region+age	0.157476	4182
ENSG00000125505	0.00132772	0.905905	1.38296	0.428849	protein_coding	MBOAT7	55.03	0.0244816	sexM	F	2625	~sex+(1|manifest)+cngeneson+pc_mito+brain_region+age	0.507318	1979
ENSG00000186591	0.0013236	0.764204	1.27031	0.258095	protein_coding	UBE2H	41.85	0.0244816	sexM	F	4535	~sex+(1|manifest)+cngeneson+pc_mito+brain_region+age	0.181518	3930
ENSG00000120451	0.0013342	0.475279	0.731971	0.218586	protein_coding	SNX19	42.43	0.0245243	sexM	F	5752	~sex+(1|manifest)+cngeneson+pc_mito+brain_region+age	0.0798703	5045
ENSG00000124570	0.00133925	-1.1574	-0.572577	-1.74223	protein_coding	SERPINB6	47.23	0.0245403	sexM	F	2614	~sex+(1|manifest)+cngeneson+pc_mito+brain_region+age	0.76395	1299
ENSG00000111145	0.00134678	-0.599616	-0.308532	-0.8907	protein_coding	ELK3	45.12	0.0246017	sexM	F	4237	~sex+(1|manifest)+cngeneson+pc_mito+brain_region+age	0.0640131	5235
ENSG00000162849	0.00135135	-2.01204	-0.436179	-3.58791	protein_coding	KIF26B	44.8	0.0246087	sexM	F	2052	~sex+(1|manifest)+cngeneson+pc_mito+brain_region+age	0.457273	2170
ENSG00000048740	0.00136204	0.467411	0.671555	0.263266	protein_coding	CELF2	41.91	0.0247138	sexM	F	5352	~sex+(1|manifest)+cngeneson+pc_mito+brain_region+age	1.14654	850
ENSG00000136828	0.00136972	-0.729098	-0.424574	-1.03362	protein_coding	RALGPS1	46.49	0.0247138	sexM	F	3935	~sex+(1|manifest)+cngeneson+pc_mito+brain_region+age	0.271708	3159
ENSG00000131446	0.00137859	0.865115	1.2333	0.496932	protein_coding	MGAT1	50.9	0.0247978	sexM	F	5388	~sex+(1|manifest)+cngeneson+pc_mito+brain_region+age	1.629	559
ENSG00000100519	0.00138397	0.379427	0.57349	0.185364	protein_coding	PSMC6	37.88	0.0248187	sexM	F	5517	~sex+(1|manifest)+cngeneson+pc_mito+brain_region+age	0.756994	1314
ENSG00000143924	0.0013883	-0.746148	-0.275142	-1.21715	protein_coding	EML4	38.02	0.0248206	sexM	F	3331	~sex+(1|manifest)+cngeneson+pc_mito+brain_region+age	2.95232	214
ENSG00000122574	0.0013995	-0.961115	-0.20623	-1.716	protein_coding	WIPF3	42.58	0.0248697	sexM	F	4539	~sex+(1|manifest)+cngeneson+pc_mito+brain_region+age	0.813007	1231
ENSG00000163563	0.00139754	-2.01003	-0.652124	-3.36793	protein_coding	MNDA	34.66	0.0248697	sexM	F	1249	~sex+(1|manifest)+cngeneson+pc_mito+brain_region+age	0.259296	3256
ENSG00000177189	0.00144432	0.977761	1.47295	0.482576	protein_coding	RPS6KA3	37.68	0.0255119	sexM	F	3709	~sex+(1|manifest)+cngeneson+pc_mito+brain_region+age	0.607848	1643
ENSG00000182179	0.00146143	-1.05823	-0.533248	-1.58322	protein_coding	UBA7	58.1	0.0257369	sexM	F	921	~sex+(1|manifest)+cngeneson+pc_mito+brain_region+age	0.128214	4487
ENSG00000106785	0.00148036	-0.791944	-0.185699	-1.39819	protein_coding	TRIM14	46.68	0.0259792	sexM	F	4470	~sex+(1|manifest)+cngeneson+pc_mito+brain_region+age	0.629043	1586
ENSG00000150540	0.00148402	-0.515219	0.51561	-1.54605	protein_coding	HNMT	36.83	0.0259792	sexM	F	1931	~sex+(1|manifest)+cngeneson+pc_mito+brain_region+age	1.42181	660
ENSG00000043462	0.00149545	-0.764165	-0.068561	-1.45977	protein_coding	LCP2	44.62	0.0261016	sexM	F	4998	~sex+(1|manifest)+cngeneson+pc_mito+brain_region+age	0.819959	1214
ENSG00000130638	0.00151261	0.924598	1.3725	0.476696	protein_coding	ATXN10	40.57	0.0261682	sexM	F	1890	~sex+(1|manifest)+cngeneson+pc_mito+brain_region+age	1.13142	860
ENSG00000198879	0.00151008	-0.723386	-0.401207	-1.04556	protein_coding	SFMBT2	43.68	0.0261682	sexM	F	2394	~sex+(1|manifest)+cngeneson+pc_mito+brain_region+age	1.31811	722
ENSG00000115267	0.00151791	-0.751231	-0.37628	-1.12618	protein_coding	IFIH1	35.75	0.0261828	sexM	F	4086	~sex+(1|manifest)+cngeneson+pc_mito+brain_region+age	1.23017	783
ENSG00000148200	0.00153258	-0.758761	-0.374872	-1.14265	protein_coding	NR6A1	40.7	0.0262818	sexM	F	2736	~sex+(1|manifest)+cngeneson+pc_mito+brain_region+age	0.258075	3264
ENSG00000076770	0.00157278	-0.483493	-0.211471	-0.755515	protein_coding	MBNL3	36.96	0.0268492	sexM	F	4864	~sex+(1|manifest)+cngeneson+pc_mito+brain_region+age	0.776517	1273
ENSG00000133943	0.00157936	-0.642011	-0.35159	-0.932432	protein_coding	DGLUCY	46.93	0.0268492	sexM	F	340	~sex+(1|manifest)+cngeneson+pc_mito+brain_region+age	0.313539	2897
ENSG00000168016	0.00157604	-1.00523	-0.376231	-1.63423	protein_coding	TRANK1	43.18	0.0268492	sexM	F	1873	~sex+(1|manifest)+cngeneson+pc_mito+brain_region+age	0.300269	2971
ENSG00000004660	0.00158869	-0.474803	-0.240027	-0.709579	protein_coding	CAMKK1	57.17	0.0269299	sexM	F	5483	~sex+(1|manifest)+cngeneson+pc_mito+brain_region+age	0.0532546	5370
ENSG00000139679	0.00160522	-1.93334	-0.943691	-2.92299	protein_coding	LPAR6	36.98	0.0271319	sexM	F	934	~sex+(1|manifest)+cngeneson+pc_mito+brain_region+age	0.945812	1044
ENSG00000169249	0.0016224	-0.249744	0.0124705	-0.511959	protein_coding	ZRSR2	41.5	0.0273437	sexM	F	4071	~sex+(1|manifest)+cngeneson+pc_mito+brain_region+age	0.222085	3539
ENSG00000144909	0.00163506	-1.4352	-0.744483	-2.12592	protein_coding	OSBPL11	39.36	0.0274783	sexM	F	329	~sex+(1|manifest)+cngeneson+pc_mito+brain_region+age	0.183909	3907
ENSG00000160712	0.00165711	-1.70337	-0.72695	-2.67978	protein_coding	IL6R	49.12	0.0276907	sexM	F	163	~sex+(1|manifest)+cngeneson+pc_mito+brain_region+age	0.0895035	4929
ENSG00000142875	0.00168691	1.40624	2.04313	0.769353	protein_coding	PRKACB	34.7	0.0280294	sexM	F	747	~sex+(1|manifest)+cngeneson+pc_mito+brain_region+age	0.111127	4699
ENSG00000093167	0.00170549	0.501942	0.7879	0.215985	protein_coding	LRRFIP2	38.6	0.0282583	sexM	F	4534	~sex+(1|manifest)+cngeneson+pc_mito+brain_region+age	0.95155	1038
ENSG00000102879	0.0017251	-1.17686	-0.335016	-2.01871	protein_coding	CORO1A	64.42	0.028423	sexM	F	2947	~sex+(1|manifest)+cngeneson+pc_mito+brain_region+age	0.135929	4415
ENSG00000166833	0.00172426	-2.85357	-1.31194	-4.39521	protein_coding	NAV2	44.51	0.028423	sexM	F	5548	~sex+(1|manifest)+cngeneson+pc_mito+brain_region+age	4.94161	87
ENSG00000130813	0.00174356	-0.197639	0.0841873	-0.479466	protein_coding	SHFL	56.65	0.02851	sexM	F	2716	~sex+(1|manifest)+cngeneson+pc_mito+brain_region+age	0.315839	2885
ENSG00000163041	0.00174976	0.816941	1.20046	0.433419	protein_coding	H3-3A	44.55	0.02851	sexM	F	3065	~sex+(1|manifest)+cngeneson+pc_mito+brain_region+age	1.236	777
ENSG00000185811	0.00173865	-1.0527	-0.482944	-1.62246	protein_coding	IKZF1	43.45	0.02851	sexM	F	3116	~sex+(1|manifest)+cngeneson+pc_mito+brain_region+age	0.635496	1571
ENSG00000197050	0.0017494	-0.302929	-0.144087	-0.461771	protein_coding	ZNF420	41.83	0.02851	sexM	F	3674	~sex+(1|manifest)+cngeneson+pc_mito+brain_region+age	0.0878526	4944
ENSG00000151090	0.00176859	2.7112	4.55299	0.869414	protein_coding	THRB	38.87	0.0287371	sexM	F	4807	~sex+(1|manifest)+cngeneson+pc_mito+brain_region+age	1.13016	862
ENSG00000134532	0.00177568	-0.699134	-0.364094	-1.03417	protein_coding	SOX5	35.87	0.0287729	sexM	F	85	~sex+(1|manifest)+cngeneson+pc_mito+brain_region+age	3.87495	134
ENSG00000104447	0.00179773	1.51647	2.1964	0.836546	protein_coding	TRPS1	35.81	0.0289705	sexM	F	2121	~sex+(1|manifest)+cngeneson+pc_mito+brain_region+age	1.30126	728
ENSG00000196151	0.00179287	0.55724	0.820035	0.294445	protein_coding	WDSUB1	39.04	0.0289705	sexM	F	2900	~sex+(1|manifest)+cngeneson+pc_mito+brain_region+age	0.174722	4007
ENSG00000140464	0.00180434	-0.282979	-0.12278	-0.443177	protein_coding	PML	47.81	0.0289976	sexM	F	3537	~sex+(1|manifest)+cngeneson+pc_mito+brain_region+age	0.179156	3957
ENSG00000154237	0.00181224	-1.63583	-0.817423	-2.45424	protein_coding	LRRK1	45.99	0.0290452	sexM	F	5630	~sex+(1|manifest)+cngeneson+pc_mito+brain_region+age	0.193246	3807
ENSG00000073803	0.00182204	0.801531	1.47613	0.126927	protein_coding	MAP3K13	40.07	0.029123	sexM	F	1425	~sex+(1|manifest)+cngeneson+pc_mito+brain_region+age	0.155139	4209
ENSG00000136560	0.00183765	1.32808	1.93637	0.719788	protein_coding	TANK	35.76	0.0292136	sexM	F	5402	~sex+(1|manifest)+cngeneson+pc_mito+brain_region+age	0.0481601	5440
ENSG00000205413	0.00183646	-0.644756	-0.380438	-0.909074	protein_coding	SAMD9	37.75	0.0292136	sexM	F	2839	~sex+(1|manifest)+cngeneson+pc_mito+brain_region+age	0.585359	1710
ENSG00000107560	0.00185235	0.491323	0.754268	0.228378	protein_coding	RAB11FIP2	35.75	0.0293679	sexM	F	4344	~sex+(1|manifest)+cngeneson+pc_mito+brain_region+age	0.478588	2093
ENSG00000152208	0.00186188	-7.18293	-4.19705	-10.1688	protein_coding	GRID2	34.82	0.0294397	sexM	F	1532	~sex+(1|manifest)+cngeneson+pc_mito+brain_region+age	15.7581	4
ENSG00000070190	0.00186914	-0.826592	-0.367772	-1.28541	protein_coding	DAPP1	38.7	0.0294753	sexM	F	2715	~sex+(1|manifest)+cngeneson+pc_mito+brain_region+age	0.238437	3397
ENSG00000107242	0.00187974	-1.3885	-0.22468	-2.55232	protein_coding	PIP5K1B	40.24	0.0295632	sexM	F	2391	~sex+(1|manifest)+cngeneson+pc_mito+brain_region+age	0.292366	3016
ENSG00000131067	0.00190957	-0.628452	-0.278411	-0.978493	protein_coding	GGT7	49.04	0.0299522	sexM	F	4649	~sex+(1|manifest)+cngeneson+pc_mito+brain_region+age	0.112944	4678
ENSG00000134250	0.00191998	0.757804	1.11039	0.405218	protein_coding	NOTCH2	40	0.0299558	sexM	F	3897	~sex+(1|manifest)+cngeneson+pc_mito+brain_region+age	0.897293	1112
ENSG00000161813	0.00191605	0.770679	1.20186	0.3395	protein_coding	LARP4	41.45	0.0299558	sexM	F	1102	~sex+(1|manifest)+cngeneson+pc_mito+brain_region+age	0.985132	1000
ENSG00000120697	0.0019413	-0.481681	-0.283724	-0.679638	protein_coding	ALG5	39.24	0.0301286	sexM	F	2804	~sex+(1|manifest)+cngeneson+pc_mito+brain_region+age	0.0727772	5128
ENSG00000196782	0.0019386	-0.433669	-0.22654	-0.640798	protein_coding	MAML3	41.6	0.0301286	sexM	F	1366	~sex+(1|manifest)+cngeneson+pc_mito+brain_region+age	0.209495	3656
ENSG00000114120	0.00195738	0.730321	1.0157	0.444939	protein_coding	SLC25A36	35.48	0.0302982	sexM	F	3908	~sex+(1|manifest)+cngeneson+pc_mito+brain_region+age	0.509768	1971
ENSG00000121310	0.00197014	-0.52472	-0.131326	-0.918113	protein_coding	ECHDC2	47.09	0.0303393	sexM	F	1703	~sex+(1|manifest)+cngeneson+pc_mito+brain_region+age	0.370046	2579
ENSG00000266714	0.00197035	-1.28951	-0.609186	-1.96983	protein_coding	MYO15B	58.72	0.0303393	sexM	F	5162	~sex+(1|manifest)+cngeneson+pc_mito+brain_region+age	0.327237	2825
ENSG00000107669	0.00201678	0.627874	0.944482	0.311266	protein_coding	ATE1	39.06	0.0308924	sexM	F	1694	~sex+(1|manifest)+cngeneson+pc_mito+brain_region+age	0.437855	2260
ENSG00000163785	0.00203153	0.957973	1.42165	0.494301	protein_coding	RYK	40.62	0.0310375	sexM	F	3708	~sex+(1|manifest)+cngeneson+pc_mito+brain_region+age	0.482685	2077
ENSG00000128512	0.00205801	-0.328622	-0.148464	-0.508781	protein_coding	DOCK4	39.18	0.0312929	sexM	F	4440	~sex+(1|manifest)+cngeneson+pc_mito+brain_region+age	1.51963	607
ENSG00000129003	0.0020642	0.673679	1.00299	0.344365	protein_coding	VPS13C	34.88	0.0312929	sexM	F	4802	~sex+(1|manifest)+cngeneson+pc_mito+brain_region+age	0.671525	1474
ENSG00000148655	0.00207623	-0.548871	-0.219884	-0.877858	protein_coding	LRMDA	41.11	0.0313942	sexM	F	3318	~sex+(1|manifest)+cngeneson+pc_mito+brain_region+age	1.35292	698
ENSG00000075651	0.00209466	-1.81036	-0.865908	-2.75481	protein_coding	PLD1	38.86	0.031511	sexM	F	3272	~sex+(1|manifest)+cngeneson+pc_mito+brain_region+age	0.504253	1989
ENSG00000172292	0.00209077	2.09432	3.43698	0.751664	protein_coding	CERS6	39.28	0.031511	sexM	F	3659	~sex+(1|manifest)+cngeneson+pc_mito+brain_region+age	0.255875	3277
ENSG00000052841	0.00210755	-0.658784	-0.356318	-0.961249	protein_coding	TTC17	37.9	0.031624	sexM	F	221	~sex+(1|manifest)+cngeneson+pc_mito+brain_region+age	0.0994156	4821
ENSG00000168813	0.00213593	-0.396175	-0.170638	-0.621711	protein_coding	ZNF507	39.82	0.0318871	sexM	F	4958	~sex+(1|manifest)+cngeneson+pc_mito+brain_region+age	0.209242	3661
ENSG00000157693	0.00221545	-0.463083	-0.214043	-0.712123	protein_coding	TMEM268	47.67	0.0329073	sexM	F	2402	~sex+(1|manifest)+cngeneson+pc_mito+brain_region+age	0.0215869	5705
ENSG00000168918	0.0022213	-0.883543	-0.437237	-1.32985	protein_coding	INPP5D	48.79	0.0329111	sexM	F	3760	~sex+(1|manifest)+cngeneson+pc_mito+brain_region+age	0.185366	3892
ENSG00000102309	0.00226963	-0.405621	-0.205194	-0.606048	protein_coding	PIN4	44.57	0.0335426	sexM	F	4342	~sex+(1|manifest)+cngeneson+pc_mito+brain_region+age	0.157034	4189
ENSG00000117139	0.00227679	0.290263	0.496481	0.0840452	protein_coding	KDM5B	41.04	0.0335641	sexM	F	3614	~sex+(1|manifest)+cngeneson+pc_mito+brain_region+age	0.0554175	5343
ENSG00000103342	0.00229667	0.304455	0.626094	-0.0171836	protein_coding	GSPT1	42.29	0.0337726	sexM	F	2782	~sex+(1|manifest)+cngeneson+pc_mito+brain_region+age	0.49689	2021
ENSG00000102908	0.00230355	1.62909	2.54288	0.715298	protein_coding	NFAT5	38.64	0.0337892	sexM	F	4437	~sex+(1|manifest)+cngeneson+pc_mito+brain_region+age	0.930616	1061
ENSG00000162927	0.00232881	0.590525	0.859927	0.321124	protein_coding	PUS10	39.5	0.0340405	sexM	F	1328	~sex+(1|manifest)+cngeneson+pc_mito+brain_region+age	0.270264	3167
ENSG00000166436	0.00233226	-0.487551	-0.275844	-0.699258	protein_coding	TRIM66	45.38	0.0340405	sexM	F	4702	~sex+(1|manifest)+cngeneson+pc_mito+brain_region+age	0.502312	1998
ENSG00000110057	0.00234295	-1.93103	-0.740537	-3.12153	protein_coding	UNC93B1	58.6	0.0341119	sexM	F	1704	~sex+(1|manifest)+cngeneson+pc_mito+brain_region+age	0.537181	1885
ENSG00000116793	0.00235344	0.466688	0.821653	0.111723	protein_coding	PHTF1	39.1	0.0341801	sexM	F	2618	~sex+(1|manifest)+cngeneson+pc_mito+brain_region+age	0.0108412	5816
ENSG00000185753	0.00237435	-0.579866	-0.285047	-0.874684	protein_coding	CXorf38	45.21	0.0343988	sexM	F	4406	~sex+(1|manifest)+cngeneson+pc_mito+brain_region+age	0.0722721	5138
ENSG00000164300	0.00238077	-0.0474736	0.385476	-0.480423	protein_coding	SERINC5	43.8	0.0344071	sexM	F	2436	~sex+(1|manifest)+cngeneson+pc_mito+brain_region+age	0.081358	5026
ENSG00000145604	0.00239249	-0.335435	0.250969	-0.921839	protein_coding	SKP2	39.26	0.0344918	sexM	F	4010	~sex+(1|manifest)+cngeneson+pc_mito+brain_region+age	1.1327	859
ENSG00000085491	0.00243337	0.386178	0.59624	0.176116	protein_coding	SLC25A24	39.44	0.0349751	sexM	F	243	~sex+(1|manifest)+cngeneson+pc_mito+brain_region+age	0.374221	2557
ENSG00000142192	0.00243791	0.71609	1.04937	0.38281	protein_coding	APP	39.73	0.0349751	sexM	F	2399	~sex+(1|manifest)+cngeneson+pc_mito+brain_region+age	0.841827	1182
ENSG00000163823	0.00250885	-0.898258	-0.290375	-1.50614	protein_coding	CCR1	46.69	0.0359052	sexM	F	3621	~sex+(1|manifest)+cngeneson+pc_mito+brain_region+age	0.917105	1083
ENSG00000138814	0.00253843	1.23904	1.92611	0.551976	protein_coding	PPP3CA	35.79	0.0362404	sexM	F	1437	~sex+(1|manifest)+cngeneson+pc_mito+brain_region+age	0.158312	4171
ENSG00000263956	0.00258561	-0.784801	-0.235065	-1.33454	protein_coding	NBPF11	45.41	0.0368246	sexM	F	1522	~sex+(1|manifest)+cngeneson+pc_mito+brain_region+age	0.200528	3741
ENSG00000172845	0.00259228	0.873222	1.29145	0.454994	protein_coding	SP3	38.66	0.0368304	sexM	F	4369	~sex+(1|manifest)+cngeneson+pc_mito+brain_region+age	0.801251	1248
ENSG00000036257	0.00263226	0.69921	1.04074	0.357681	protein_coding	CUL3	37.23	0.0373083	sexM	F	2908	~sex+(1|manifest)+cngeneson+pc_mito+brain_region+age	0.818112	1222
ENSG00000168118	0.00265288	-0.367243	-0.167731	-0.566754	protein_coding	RAB4A	41.32	0.0375102	sexM	F	1357	~sex+(1|manifest)+cngeneson+pc_mito+brain_region+age	0.107695	4732
ENSG00000132953	0.00267791	0.511002	0.807502	0.214501	protein_coding	XPO4	38.5	0.037593	sexM	F	1586	~sex+(1|manifest)+cngeneson+pc_mito+brain_region+age	0.949419	1039
ENSG00000150347	0.00266754	0.770771	1.0974	0.444137	protein_coding	ARID5B	40.32	0.037593	sexM	F	598	~sex+(1|manifest)+cngeneson+pc_mito+brain_region+age	2.38652	307
ENSG00000171310	0.00273191	-0.439009	0.0633645	-0.941383	protein_coding	CHST11	46.04	0.0382597	sexM	F	5273	~sex+(1|manifest)+cngeneson+pc_mito+brain_region+age	3.33601	179
ENSG00000130208	0.00278926	1.58637	2.3796	0.793147	protein_coding	APOC1	53.46	0.0386944	sexM	F	2957	~sex+(1|manifest)+cngeneson+pc_mito+brain_region+age	4.12065	123
ENSG00000134283	0.00277242	1.13151	1.74347	0.519553	protein_coding	PPHLN1	39.77	0.0386944	sexM	F	2640	~sex+(1|manifest)+cngeneson+pc_mito+brain_region+age	0.323544	2842
ENSG00000160679	0.0027824	-0.448127	-0.257803	-0.638451	protein_coding	CHTOP	44.38	0.0386944	sexM	F	1329	~sex+(1|manifest)+cngeneson+pc_mito+brain_region+age	0.103162	4769
ENSG00000169122	0.00278546	1.12205	1.68861	0.555492	protein_coding	FAM110B	40.5	0.0386944	sexM	F	4489	~sex+(1|manifest)+cngeneson+pc_mito+brain_region+age	3.56197	160
ENSG00000009335	0.00280734	0.917007	1.35313	0.480887	protein_coding	UBE3C	42.12	0.0388535	sexM	F	5537	~sex+(1|manifest)+cngeneson+pc_mito+brain_region+age	1.07122	914
ENSG00000127511	0.00284078	-0.324166	-0.126355	-0.521976	protein_coding	SIN3B	52.98	0.0392241	sexM	F	696	~sex+(1|manifest)+cngeneson+pc_mito+brain_region+age	0.365498	2601
ENSG00000155903	0.00285819	1.23157	1.7959	0.667239	protein_coding	RASA2	36.35	0.0393721	sexM	F	1180	~sex+(1|manifest)+cngeneson+pc_mito+brain_region+age	1.21829	791
ENSG00000153310	0.00292829	0.269584	0.406753	0.132415	protein_coding	CYRIB	42.04	0.0402434	sexM	F	2423	~sex+(1|manifest)+cngeneson+pc_mito+brain_region+age	3.34819	176
ENSG00000096401	0.00294413	-0.443321	-0.213305	-0.673336	protein_coding	CDC5L	38.46	0.0403668	sexM	F	573	~sex+(1|manifest)+cngeneson+pc_mito+brain_region+age	0.141955	4344
ENSG00000146830	0.00299449	-0.37269	-0.153547	-0.591833	protein_coding	GIGYF1	60.69	0.0409619	sexM	F	324	~sex+(1|manifest)+cngeneson+pc_mito+brain_region+age	0.0116726	5805
ENSG00000148429	0.00303456	-0.824069	-0.11427	-1.53387	protein_coding	USP6NL	38.22	0.0414136	sexM	F	4038	~sex+(1|manifest)+cngeneson+pc_mito+brain_region+age	0.176149	3985
ENSG00000116191	0.00305158	1.60012	2.50308	0.697158	protein_coding	RALGPS2	36.82	0.0415495	sexM	F	2420	~sex+(1|manifest)+cngeneson+pc_mito+brain_region+age	0.60035	1666
ENSG00000130021	0.00309098	-0.49305	-0.242074	-0.744026	protein_coding	PUDP	41.18	0.0419887	sexM	F	4572	~sex+(1|manifest)+cngeneson+pc_mito+brain_region+age	0.182952	3915
ENSG00000108256	0.003135	1.29163	2.43467	0.148578	protein_coding	NUFIP2	41.64	0.0424886	sexM	F	5562	~sex+(1|manifest)+cngeneson+pc_mito+brain_region+age	0.528603	1907
ENSG00000104765	0.00319463	1.21827	1.84211	0.594426	protein_coding	BNIP3L	43.6	0.0431972	sexM	F	3616	~sex+(1|manifest)+cngeneson+pc_mito+brain_region+age	0.0306675	5620
ENSG00000073921	0.00321704	0.352836	0.621739	0.0839333	protein_coding	PICALM	37.29	0.0434005	sexM	F	1802	~sex+(1|manifest)+cngeneson+pc_mito+brain_region+age	2.87873	227
ENSG00000082397	0.0033576	1.89676	2.91842	0.875096	protein_coding	EPB41L3	39.83	0.0450846	sexM	F	135	~sex+(1|manifest)+cngeneson+pc_mito+brain_region+age	2.18471	350
ENSG00000198742	0.00336487	-0.614034	-0.209716	-1.01835	protein_coding	SMURF1	42.72	0.0450846	sexM	F	5353	~sex+(1|manifest)+cngeneson+pc_mito+brain_region+age	0.193573	3802
ENSG00000132359	0.00340151	-0.884721	-0.441548	-1.32789	protein_coding	RAP1GAP2	51.49	0.045472	sexM	F	4933	~sex+(1|manifest)+cngeneson+pc_mito+brain_region+age	0.207544	3681
ENSG00000000457	0.00344745	-0.291376	-0.118953	-0.4638	protein_coding	SCYL3	40.14	0.0459817	sexM	F	3406	~sex+(1|manifest)+cngeneson+pc_mito+brain_region+age	0.0053917	5851
ENSG00000150048	0.00348221	1.41228	2.40983	0.41473	protein_coding	CLEC1A	38.86	0.0463402	sexM	F	816	~sex+(1|manifest)+cngeneson+pc_mito+brain_region+age	0.160086	4152
ENSG00000110031	0.00353729	-0.857874	-0.00505755	-1.71069	protein_coding	LPXN	38.55	0.0467636	sexM	F	5189	~sex+(1|manifest)+cngeneson+pc_mito+brain_region+age	0.165175	4102
ENSG00000181163	0.00352226	0.4647	0.647306	0.282094	protein_coding	NPM1	43.58	0.0467636	sexM	F	2694	~sex+(1|manifest)+cngeneson+pc_mito+brain_region+age	1.06982	916
ENSG00000181666	0.00353788	-0.295251	-0.121379	-0.469123	protein_coding	ZNF875	43.83	0.0467636	sexM	F	4265	~sex+(1|manifest)+cngeneson+pc_mito+brain_region+age	0.247627	3338
ENSG00000065485	0.0036146	-0.264455	-0.104333	-0.424576	protein_coding	PDIA5	45.22	0.0475775	sexM	F	93	~sex+(1|manifest)+cngeneson+pc_mito+brain_region+age	0.255836	3278
ENSG00000110934	0.00361563	-1.56149	-0.667676	-2.4553	protein_coding	BIN2	44.59	0.0475775	sexM	F	993	~sex+(1|manifest)+cngeneson+pc_mito+brain_region+age	0.794734	1256
ENSG00000101439	0.0036308	-0.998242	-0.240085	-1.7564	protein_coding	CST3	51.65	0.0476705	sexM	F	3863	~sex+(1|manifest)+cngeneson+pc_mito+brain_region+age	0.347291	2704
ENSG00000155330	0.00364649	0.382857	0.568209	0.197506	protein_coding	C16orf87	36.81	0.0477698	sexM	F	2977	~sex+(1|manifest)+cngeneson+pc_mito+brain_region+age	0.190872	3832
ENSG00000163565	0.00367693	-0.239645	0.0904666	-0.569757	protein_coding	IFI16	38.34	0.047955	sexM	F	706	~sex+(1|manifest)+cngeneson+pc_mito+brain_region+age	0.367092	2594
ENSG00000126934	0.00369001	-0.447906	-0.244509	-0.651302	protein_coding	MAP2K2	57.41	0.048019	sexM	F	565	~sex+(1|manifest)+cngeneson+pc_mito+brain_region+age	0.225105	3516
ENSG00000139117	0.00369824	0.818703	1.29711	0.340297	protein_coding	CPNE8	36.06	0.04802	sexM	F	2341	~sex+(1|manifest)+cngeneson+pc_mito+brain_region+age	0.829197	1198
ENSG00000125730	0.00372507	-1.77957	-0.76972	-2.78943	protein_coding	C3	51.26	0.0482619	sexM	F	3423	~sex+(1|manifest)+cngeneson+pc_mito+brain_region+age	0.994173	990
ENSG00000105372	0.00377675	2.11423	3.29869	0.929777	protein_coding	RPS19	53.32	0.048777	sexM	F	3214	~sex+(1|manifest)+cngeneson+pc_mito+brain_region+age	2.67326	254
ENSG00000170677	0.00378142	-2.69874	-0.671439	-4.72604	protein_coding	SOCS6	39.07	0.048777	sexM	F	1501	~sex+(1|manifest)+cngeneson+pc_mito+brain_region+age	0.0445075	5478
ENSG00000186472	0.00379589	-0.846751	0.0398513	-1.73335	protein_coding	PCLO	33.81	0.0488565	sexM	F	220	~sex+(1|manifest)+cngeneson+pc_mito+brain_region+age	0.754211	1319
ENSG00000198792	0.00383879	-0.0516014	0.204166	-0.307369	protein_coding	TMEM184B	53.5	0.0493009	sexM	F	5294	~sex+(1|manifest)+cngeneson+pc_mito+brain_region+age	0.198892	3758
ENSG00000124151	0.00391101	-0.547646	-0.228313	-0.86698	protein_coding	NCOA3	41.15	0.0499025	sexM	F	2384	~sex+(1|manifest)+cngeneson+pc_mito+brain_region+age	0.00846724	5833
ENSG00000126217	0.00389755	-1.41118	-0.388981	-2.43338	protein_coding	MCF2L	54.36	0.0499025	sexM	F	4868	~sex+(1|manifest)+cngeneson+pc_mito+brain_region+age	1.05387	931
ENSG00000000460	0.00391997	-0.758521	-0.425845	-1.0912	protein_coding	C1orf112	39.22	0.0499075	sexM	F	4261	~sex+(1|manifest)+cngeneson+pc_mito+brain_region+age	0.285132	3066
ENSG00000166710	0.00394538	-1.1072	0.0899478	-2.30435	protein_coding	B2M	42.65	0.0500145	sexM	F	3823	~sex+(1|manifest)+cngeneson+pc_mito+brain_region+age	1.66779	537
ENSG00000105856	0.00395793	1.28398	2.06667	0.501285	protein_coding	HBP1	37.95	0.0500496	sexM	F	282	~sex+(1|manifest)+cngeneson+pc_mito+brain_region+age	0.263845	3214
ENSG00000109586	0.00396517	-0.16444	0.279792	-0.608672	protein_coding	GALNT7	38.97	0.0500496	sexM	F	4083	~sex+(1|manifest)+cngeneson+pc_mito+brain_region+age	0.0600785	5282
ENSG00000113163	0.00399296	0.573034	0.952411	0.193656	protein_coding	CERT1	37.4	0.0502351	sexM	F	2006	~sex+(1|manifest)+cngeneson+pc_mito+brain_region+age	0.0554419	5342
ENSG00000166913	0.00399694	-0.474049	-0.216691	-0.731408	protein_coding	YWHAB	40.39	0.0502351	sexM	F	4858	~sex+(1|manifest)+cngeneson+pc_mito+brain_region+age	0.0864577	4962
ENSG00000173915	0.00400598	0.284514	0.427492	0.141536	protein_coding	ATP5MD	43.34	0.0502413	sexM	F	91	~sex+(1|manifest)+cngeneson+pc_mito+brain_region+age	0.977112	1009
ENSG00000169403	0.00401771	-2.27384	-0.482202	-4.06548	protein_coding	PTAFR	48	0.0502813	sexM	F	796	~sex+(1|manifest)+cngeneson+pc_mito+brain_region+age	0.276805	3124
ENSG00000197081	0.00403814	0.939225	1.42085	0.457595	protein_coding	IGF2R	45.56	0.0504296	sexM	F	4257	~sex+(1|manifest)+cngeneson+pc_mito+brain_region+age	3.89376	133
ENSG00000135823	0.00406245	1.05939	1.56316	0.55563	protein_coding	STX6	40.71	0.0506257	sexM	F	1138	~sex+(1|manifest)+cngeneson+pc_mito+brain_region+age	0.618773	1612
ENSG00000168028	0.00407546	0.68213	1.04598	0.31828	protein_coding	RPSA	45.12	0.0506805	sexM	F	252	~sex+(1|manifest)+cngeneson+pc_mito+brain_region+age	1.9564	426
ENSG00000183230	0.00410917	-0.873621	-0.347923	-1.39932	protein_coding	CTNNA3	36.18	0.0509918	sexM	F	1015	~sex+(1|manifest)+cngeneson+pc_mito+brain_region+age	0.0999878	4815
ENSG00000087157	0.00411854	0.658281	0.96477	0.351792	protein_coding	PGS1	52.04	0.0510005	sexM	F	978	~sex+(1|manifest)+cngeneson+pc_mito+brain_region+age	1.5732	571
ENSG00000141279	0.0041522	0.554948	0.861179	0.248718	protein_coding	NPEPPS	41.3	0.0512399	sexM	F	1341	~sex+(1|manifest)+cngeneson+pc_mito+brain_region+age	0.953087	1037
ENSG00000204136	0.0041553	-3.08416	-0.914518	-5.2538	protein_coding	GGTA1	46.73	0.0512399	sexM	F	5366	~sex+(1|manifest)+cngeneson+pc_mito+brain_region+age	0.0183031	5749
ENSG00000169714	0.00416936	0.509442	0.805698	0.213187	protein_coding	CNBP	42.65	0.0513058	sexM	F	5374	~sex+(1|manifest)+cngeneson+pc_mito+brain_region+age	1.12007	874
ENSG00000023902	0.00419009	-0.949933	-0.47079	-1.42908	protein_coding	PLEKHO1	51.63	0.0514533	sexM	F	4625	~sex+(1|manifest)+cngeneson+pc_mito+brain_region+age	0.125132	4527
ENSG00000091542	0.00421344	0.306137	0.477384	0.134889	protein_coding	ALKBH5	50.24	0.0514802	sexM	F	5643	~sex+(1|manifest)+cngeneson+pc_mito+brain_region+age	0.567867	1775
ENSG00000130348	0.00421854	-0.215049	-0.0252444	-0.404854	protein_coding	QRSL1	39.53	0.0514802	sexM	F	903	~sex+(1|manifest)+cngeneson+pc_mito+brain_region+age	0.0671172	5200
ENSG00000142002	0.00421549	-0.491525	-0.270507	-0.712544	protein_coding	DPP9	56.68	0.0514802	sexM	F	5303	~sex+(1|manifest)+cngeneson+pc_mito+brain_region+age	0.173221	4020
ENSG00000183255	0.00424154	-0.733003	-0.323777	-1.14223	protein_coding	PTTG1IP	51	0.0516536	sexM	F	4193	~sex+(1|manifest)+cngeneson+pc_mito+brain_region+age	0.257759	3267
ENSG00000115760	0.00425644	0.854185	1.28512	0.423252	protein_coding	BIRC6	37.56	0.0517147	sexM	F	2250	~sex+(1|manifest)+cngeneson+pc_mito+brain_region+age	2.05506	388
ENSG00000139631	0.00426413	-0.592766	-0.26878	-0.916752	protein_coding	CSAD	47.47	0.0517147	sexM	F	4438	~sex+(1|manifest)+cngeneson+pc_mito+brain_region+age	0.141124	4351
ENSG00000132153	0.00429223	-0.342444	-0.147582	-0.537306	protein_coding	DHX30	50.03	0.0519483	sexM	F	1291	~sex+(1|manifest)+cngeneson+pc_mito+brain_region+age	0.140603	4360
ENSG00000144802	0.00430594	-0.458335	0.177454	-1.09412	protein_coding	NFKBIZ	40.23	0.0520073	sexM	F	5449	~sex+(1|manifest)+cngeneson+pc_mito+brain_region+age	0.149567	4269
ENSG00000066933	0.00432576	1.02973	1.51166	0.547789	protein_coding	MYO9A	37.93	0.0521105	sexM	F	864	~sex+(1|manifest)+cngeneson+pc_mito+brain_region+age	0.267216	3189
ENSG00000109332	0.00434107	1.86472	3.16474	0.564703	protein_coding	UBE2D3	38.48	0.0521105	sexM	F	2309	~sex+(1|manifest)+cngeneson+pc_mito+brain_region+age	0.890459	1120
ENSG00000132388	0.00434022	0.635835	0.944324	0.327345	protein_coding	UBE2G1	41.77	0.0521105	sexM	F	5788	~sex+(1|manifest)+cngeneson+pc_mito+brain_region+age	0.466999	2140
ENSG00000156136	0.0043599	-0.353776	-0.148752	-0.558799	protein_coding	DCK	38.98	0.05223	sexM	F	2993	~sex+(1|manifest)+cngeneson+pc_mito+brain_region+age	0.10529	4751
ENSG00000105697	0.00437348	-1.67271	3.21697	-6.56239	protein_coding	HAMP	54.11	0.0522862	sexM	F	5502	~sex+(1|manifest)+cngeneson+pc_mito+brain_region+age	9.44914	27
ENSG00000055044	0.00440332	0.868486	1.30184	0.435132	protein_coding	NOP58	41.15	0.0524299	sexM	F	1448	~sex+(1|manifest)+cngeneson+pc_mito+brain_region+age	0.581826	1722
ENSG00000105246	0.00439686	-0.890438	-0.187612	-1.59327	protein_coding	EBI3	53.67	0.0524299	sexM	F	4818	~sex+(1|manifest)+cngeneson+pc_mito+brain_region+age	0.490739	2050
ENSG00000182578	0.00443718	-1.28511	-0.575903	-1.99432	protein_coding	CSF1R	48.1	0.0527262	sexM	F	4194	~sex+(1|manifest)+cngeneson+pc_mito+brain_region+age	2.56258	272
ENSG00000135540	0.00449006	1.22627	1.9869	0.465627	protein_coding	NHSL1	40.97	0.0532471	sexM	F	986	~sex+(1|manifest)+cngeneson+pc_mito+brain_region+age	0.310925	2911
ENSG00000121274	0.00456208	0.806518	1.17867	0.434368	protein_coding	TENT4B	41.51	0.0538839	sexM	F	4184	~sex+(1|manifest)+cngeneson+pc_mito+brain_region+age	0.384373	2502
ENSG00000163728	0.00455488	-1.31729	-0.599095	-2.03548	protein_coding	TTC14	35.08	0.0538839	sexM	F	2858	~sex+(1|manifest)+cngeneson+pc_mito+brain_region+age	0.51768	1946
ENSG00000163131	0.00460533	-0.343492	0.526997	-1.21398	protein_coding	CTSS	39.39	0.0541771	sexM	F	2999	~sex+(1|manifest)+cngeneson+pc_mito+brain_region+age	0.101784	4793
ENSG00000180233	0.00460288	-0.997432	-0.385431	-1.60943	protein_coding	ZNRF2	36.62	0.0541771	sexM	F	2061	~sex+(1|manifest)+cngeneson+pc_mito+brain_region+age	0.875096	1143
ENSG00000107738	0.00466488	-1.9158	-0.581202	-3.25041	protein_coding	VSIR	53.86	0.0547681	sexM	F	1962	~sex+(1|manifest)+cngeneson+pc_mito+brain_region+age	0.410197	2365
ENSG00000118690	0.00473779	-0.357574	-0.166046	-0.549102	protein_coding	ARMC2	41.61	0.0554356	sexM	F	4439	~sex+(1|manifest)+cngeneson+pc_mito+brain_region+age	0.281344	3095
ENSG00000122218	0.00474059	1.23086	1.97985	0.481877	protein_coding	COPA	40.57	0.0554356	sexM	F	1451	~sex+(1|manifest)+cngeneson+pc_mito+brain_region+age	1.15176	843
ENSG00000075618	0.00476179	-1.78046	-0.602412	-2.9585	protein_coding	FSCN1	59.62	0.0555731	sexM	F	1292	~sex+(1|manifest)+cngeneson+pc_mito+brain_region+age	0.516526	1951
ENSG00000110876	0.00478718	-1.97019	0.180022	-4.1204	protein_coding	SELPLG	52.12	0.0556486	sexM	F	2354	~sex+(1|manifest)+cngeneson+pc_mito+brain_region+age	0.715143	1377
ENSG00000132965	0.00478321	-0.569482	-0.183184	-0.955781	protein_coding	ALOX5AP	45.66	0.0556486	sexM	F	931	~sex+(1|manifest)+cngeneson+pc_mito+brain_region+age	0.267174	3190
ENSG00000077420	0.00481789	-0.832527	-0.334034	-1.33102	protein_coding	APBB1IP	41.53	0.0558951	sexM	F	5262	~sex+(1|manifest)+cngeneson+pc_mito+brain_region+age	0.562608	1793
ENSG00000154845	0.00483886	0.616974	0.979608	0.254339	protein_coding	PPP4R1	39.14	0.0560279	sexM	F	5438	~sex+(1|manifest)+cngeneson+pc_mito+brain_region+age	0.564263	1788
ENSG00000092094	0.00486678	-0.39286	-0.162754	-0.622967	protein_coding	OSGEP	45.08	0.0562405	sexM	F	5313	~sex+(1|manifest)+cngeneson+pc_mito+brain_region+age	0.114295	4666
ENSG00000114648	0.00491313	-0.784069	-0.0474213	-1.52072	protein_coding	KLHL18	44.87	0.0565538	sexM	F	4721	~sex+(1|manifest)+cngeneson+pc_mito+brain_region+age	0.142251	4340
ENSG00000137575	0.00494588	1.79976	2.74002	0.859493	protein_coding	SDCBP	35.86	0.0568197	sexM	F	2254	~sex+(1|manifest)+cngeneson+pc_mito+brain_region+age	0.308689	2921
ENSG00000089154	0.00498706	-0.0902626	0.162856	-0.343381	protein_coding	GCN1	49.67	0.0568486	sexM	F	880	~sex+(1|manifest)+cngeneson+pc_mito+brain_region+age	0.401151	2411
ENSG00000155962	0.00498457	1.74305	2.85935	0.62675	protein_coding	CLIC2	38.46	0.0568486	sexM	F	5547	~sex+(1|manifest)+cngeneson+pc_mito+brain_region+age	0.770549	1287
ENSG00000204634	0.00498444	2.19922	3.40005	0.998376	protein_coding	TBC1D8	44.3	0.0568486	sexM	F	1912	~sex+(1|manifest)+cngeneson+pc_mito+brain_region+age	11.6081	11
ENSG00000111647	0.00500625	-0.543705	-0.242655	-0.844755	protein_coding	UHRF1BP1L	38.58	0.056957	sexM	F	815	~sex+(1|manifest)+cngeneson+pc_mito+brain_region+age	0.0214881	5707
ENSG00000136111	0.00502312	-1.66509	-0.336381	-2.99379	protein_coding	TBC1D4	38.11	0.0570386	sexM	F	1146	~sex+(1|manifest)+cngeneson+pc_mito+brain_region+age	1.27759	743
ENSG00000137936	0.00505862	-1.28885	-0.587365	-1.99033	protein_coding	BCAR3	45.08	0.0573311	sexM	F	5753	~sex+(1|manifest)+cngeneson+pc_mito+brain_region+age	0.885987	1127
ENSG00000073737	0.00508057	-2.73071	1.91448	-7.37591	protein_coding	DHRS9	39.63	0.0573587	sexM	F	4917	~sex+(1|manifest)+cngeneson+pc_mito+brain_region+age	0.472972	2111
ENSG00000132849	0.00507689	-1.09461	-0.611507	-1.57772	protein_coding	PATJ	40.65	0.0573587	sexM	F	3824	~sex+(1|manifest)+cngeneson+pc_mito+brain_region+age	0.64097	1557
ENSG00000032742	0.00510876	0.483243	0.718969	0.247518	protein_coding	IFT88	38.71	0.0575665	sexM	F	3949	~sex+(1|manifest)+cngeneson+pc_mito+brain_region+age	0.179975	3944
ENSG00000138050	0.00523313	-0.803254	-0.078032	-1.52848	protein_coding	THUMPD2	36.6	0.0586309	sexM	F	837	~sex+(1|manifest)+cngeneson+pc_mito+brain_region+age	0.0974911	4835
ENSG00000146090	0.00522625	-4.27331	-1.60513	-6.94149	protein_coding	RASGEF1C	49.98	0.0586309	sexM	F	2534	~sex+(1|manifest)+cngeneson+pc_mito+brain_region+age	4.11095	124
ENSG00000165288	0.00522985	0.95135	1.49041	0.412285	protein_coding	BRWD3	36.14	0.0586309	sexM	F	1226	~sex+(1|manifest)+cngeneson+pc_mito+brain_region+age	0.0789391	5053
ENSG00000124532	0.00531321	-0.233905	-0.0694196	-0.39839	protein_coding	MRS2	39.3	0.059415	sexM	F	5635	~sex+(1|manifest)+cngeneson+pc_mito+brain_region+age	0.0624465	5247
ENSG00000120071	0.00541745	-0.357234	-0.160109	-0.554359	protein_coding	KANSL1	40.92	0.0604658	sexM	F	847	~sex+(1|manifest)+cngeneson+pc_mito+brain_region+age	1.45377	636
ENSG00000138722	0.00543761	-0.689819	-0.252746	-1.12689	protein_coding	MMRN1	33.75	0.0605758	sexM	F	3256	~sex+(1|manifest)+cngeneson+pc_mito+brain_region+age	0.213163	3622
ENSG00000132170	0.00546627	1.39863	2.12711	0.670156	protein_coding	PPARG	38.71	0.0607799	sexM	F	5338	~sex+(1|manifest)+cngeneson+pc_mito+brain_region+age	0.53373	1893
ENSG00000198814	0.00552125	0.847097	1.24805	0.446139	protein_coding	GK	38.63	0.0612754	sexM	F	1765	~sex+(1|manifest)+cngeneson+pc_mito+brain_region+age	2.17527	352
ENSG00000101639	0.00557057	0.798196	1.2533	0.343087	protein_coding	CEP192	40.44	0.0613598	sexM	F	4122	~sex+(1|manifest)+cngeneson+pc_mito+brain_region+age	0.270134	3168
ENSG00000103855	0.0055631	-0.575587	-0.255101	-0.896072	protein_coding	CD276	52.51	0.0613598	sexM	F	3720	~sex+(1|manifest)+cngeneson+pc_mito+brain_region+age	0.441724	2231
ENSG00000124795	0.00554229	0.942847	1.44817	0.43752	protein_coding	DEK	39.15	0.0613598	sexM	F	4820	~sex+(1|manifest)+cngeneson+pc_mito+brain_region+age	0.580507	1728
ENSG00000258227	0.0055703	1.22871	2.38992	0.0674994	protein_coding	CLEC5A	40.03	0.0613598	sexM	F	5082	~sex+(1|manifest)+cngeneson+pc_mito+brain_region+age	1.16851	826
ENSG00000100644	0.00561171	3.99589	6.12683	1.86495	protein_coding	HIF1A	37.25	0.0616973	sexM	F	936	~sex+(1|manifest)+cngeneson+pc_mito+brain_region+age	2.69095	249
ENSG00000148925	0.0056448	-0.459435	-0.171012	-0.747858	protein_coding	BTBD10	36.23	0.0619454	sexM	F	2628	~sex+(1|manifest)+cngeneson+pc_mito+brain_region+age	0.0509713	5399
ENSG00000152767	0.00566457	2.37785	3.6617	1.09399	protein_coding	FARP1	44.52	0.0620466	sexM	F	538	~sex+(1|manifest)+cngeneson+pc_mito+brain_region+age	1.77443	486
ENSG00000010295	0.00576444	-0.628241	-0.229657	-1.02683	protein_coding	IFFO1	54.33	0.0626736	sexM	F	92	~sex+(1|manifest)+cngeneson+pc_mito+brain_region+age	0.206319	3696
ENSG00000122965	0.00573445	-0.553832	-0.278223	-0.829441	protein_coding	RBM19	50.43	0.0626736	sexM	F	2851	~sex+(1|manifest)+cngeneson+pc_mito+brain_region+age	0.0373091	5554
ENSG00000123609	0.00574824	-0.441844	-0.045529	-0.83816	protein_coding	NMI	39.88	0.0626736	sexM	F	3731	~sex+(1|manifest)+cngeneson+pc_mito+brain_region+age	0.0961226	4853
ENSG00000185219	0.00575646	0.24012	0.403386	0.0768531	protein_coding	ZNF445	44.45	0.0626736	sexM	F	5154	~sex+(1|manifest)+cngeneson+pc_mito+brain_region+age	0.29181	3020
ENSG00000170606	0.00578715	1.50238	2.65853	0.346224	protein_coding	HSPA4	41.3	0.0627275	sexM	F	4999	~sex+(1|manifest)+cngeneson+pc_mito+brain_region+age	0.342423	2735
ENSG00000171700	0.00579114	-1.00934	-0.246119	-1.77256	protein_coding	RGS19	63.53	0.0627275	sexM	F	4201	~sex+(1|manifest)+cngeneson+pc_mito+brain_region+age	1.26145	755
ENSG00000184985	0.00580138	-1.45283	-0.507669	-2.398	protein_coding	SORCS2	53.7	0.0627275	sexM	F	5480	~sex+(1|manifest)+cngeneson+pc_mito+brain_region+age	2.60919	265
ENSG00000110077	0.00582705	2.06516	3.37886	0.751467	protein_coding	MS4A6A	40.17	0.0628893	sexM	F	5218	~sex+(1|manifest)+cngeneson+pc_mito+brain_region+age	10.1115	22
ENSG00000079335	0.0059186	1.03813	1.60046	0.475803	protein_coding	CDC14A	38.39	0.0636472	sexM	F	4751	~sex+(1|manifest)+cngeneson+pc_mito+brain_region+age	0.274933	3135
ENSG00000138069	0.00591891	0.854038	1.29722	0.410858	protein_coding	RAB1A	42.82	0.0636472	sexM	F	1939	~sex+(1|manifest)+cngeneson+pc_mito+brain_region+age	1.74359	503
ENSG00000117643	0.00607778	-0.880289	-0.417691	-1.34289	protein_coding	MAN1C1	48.51	0.0651685	sexM	F	3578	~sex+(1|manifest)+cngeneson+pc_mito+brain_region+age	0.385549	2494
ENSG00000196954	0.00608254	-0.0130163	0.710155	-0.736188	protein_coding	CASP4	37.67	0.0651685	sexM	F	4657	~sex+(1|manifest)+cngeneson+pc_mito+brain_region+age	0.651389	1518
ENSG00000169592	0.00611479	-0.550501	-0.22175	-0.879253	protein_coding	INO80E	57	0.0653949	sexM	F	973	~sex+(1|manifest)+cngeneson+pc_mito+brain_region+age	0.214692	3609
ENSG00000110852	0.00614469	1.10789	1.75228	0.463499	protein_coding	CLEC2B	32.91	0.0654846	sexM	F	2287	~sex+(1|manifest)+cngeneson+pc_mito+brain_region+age	2.28389	326
ENSG00000137491	0.00614545	-0.927394	-0.41809	-1.4367	protein_coding	SLCO2B1	47.99	0.0654846	sexM	F	2077	~sex+(1|manifest)+cngeneson+pc_mito+brain_region+age	2.02625	395
ENSG00000103257	0.00618631	1.59818	2.67129	0.525062	protein_coding	SLC7A5	58.42	0.0658008	sexM	F	4014	~sex+(1|manifest)+cngeneson+pc_mito+brain_region+age	1.67972	528
ENSG00000204842	0.00619999	0.909918	1.36489	0.454946	protein_coding	ATXN2	42.52	0.0658273	sexM	F	579	~sex+(1|manifest)+cngeneson+pc_mito+brain_region+age	0.592782	1688
ENSG00000131269	0.00623923	0.435745	0.709033	0.162457	protein_coding	ABCB7	36	0.0661246	sexM	F	3011	~sex+(1|manifest)+cngeneson+pc_mito+brain_region+age	0.462609	2149
ENSG00000162980	0.0062776	-1.03651	-0.280209	-1.79281	protein_coding	ARL5A	37.35	0.0663992	sexM	F	2505	~sex+(1|manifest)+cngeneson+pc_mito+brain_region+age	0.166239	4088
ENSG00000196218	0.0063061	-1.43787	-0.617172	-2.25857	protein_coding	RYR1	52.14	0.0663992	sexM	F	2296	~sex+(1|manifest)+cngeneson+pc_mito+brain_region+age	0.248066	3333
ENSG00000281593	0.00631029	-0.690171	0.502495	-1.88284	protein_coding	AC006978.2	38.17	0.0663992	sexM	F	1856	~sex+(1|manifest)+cngeneson+pc_mito+brain_region+age	0.344858	2722
ENSG00000120158	0.00635711	-0.31809	-0.104622	-0.531559	protein_coding	RCL1	42.81	0.0667723	sexM	F	5581	~sex+(1|manifest)+cngeneson+pc_mito+brain_region+age	0.137517	4399
ENSG00000109618	0.00637975	0.176045	0.333757	0.0183321	protein_coding	SEPSECS	36.27	0.0668297	sexM	F	322	~sex+(1|manifest)+cngeneson+pc_mito+brain_region+age	0.0504715	5404
ENSG00000185515	0.00639665	0.29874	0.504932	0.0925481	protein_coding	BRCC3	37.75	0.0668297	sexM	F	3139	~sex+(1|manifest)+cngeneson+pc_mito+brain_region+age	0.114666	4658
ENSG00000258472	0.00639355	-0.236051	-0.0733486	-0.398752	protein_coding	AC005726.1	51.06	0.0668297	sexM	F	5872	~sex+(1|manifest)+cngeneson+pc_mito+brain_region+age	0.0343878	5581
ENSG00000100485	0.00643409	0.546769	0.882535	0.211003	protein_coding	SOS2	38.28	0.0669828	sexM	F	2893	~sex+(1|manifest)+cngeneson+pc_mito+brain_region+age	0.491466	2045
ENSG00000101974	0.00649792	0.657498	0.996417	0.318579	protein_coding	ATP11C	39.51	0.0672901	sexM	F	876	~sex+(1|manifest)+cngeneson+pc_mito+brain_region+age	1.08769	895
ENSG00000147065	0.0064755	1.9481	3.42539	0.470813	protein_coding	MSN	44.63	0.0672901	sexM	F	4529	~sex+(1|manifest)+cngeneson+pc_mito+brain_region+age	0.428666	2291
ENSG00000151240	0.0065857	-0.518617	-0.163169	-0.874065	protein_coding	DIP2C	48.43	0.0679598	sexM	F	860	~sex+(1|manifest)+cngeneson+pc_mito+brain_region+age	0.206618	3692
ENSG00000171723	0.00660887	1.11794	1.74815	0.487724	protein_coding	GPHN	36.43	0.0680795	sexM	F	4726	~sex+(1|manifest)+cngeneson+pc_mito+brain_region+age	0.0446727	5474
ENSG00000163964	0.00663931	-0.554338	-0.216737	-0.891939	protein_coding	PIGX	45.36	0.0681604	sexM	F	673	~sex+(1|manifest)+cngeneson+pc_mito+brain_region+age	0.548907	1840
ENSG00000166938	0.0066399	-0.528462	-0.013775	-1.04315	protein_coding	DIS3L	42.92	0.0681604	sexM	F	3141	~sex+(1|manifest)+cngeneson+pc_mito+brain_region+age	0.162025	4132
ENSG00000170248	0.00674254	0.804912	1.27189	0.337932	protein_coding	PDCD6IP	36.87	0.0690934	sexM	F	509	~sex+(1|manifest)+cngeneson+pc_mito+brain_region+age	0.653139	1514
ENSG00000171940	0.00677115	-0.42075	-0.156995	-0.684506	protein_coding	ZNF217	44.04	0.0692659	sexM	F	1452	~sex+(1|manifest)+cngeneson+pc_mito+brain_region+age	0.130759	4460
ENSG00000100376	0.00689054	-1.15365	1.4694	-3.77671	protein_coding	FAM118A	49.58	0.070156	sexM	F	5058	~sex+(1|manifest)+cngeneson+pc_mito+brain_region+age	0.381745	2520
ENSG00000116698	0.00689052	0.503881	0.802666	0.205096	protein_coding	SMG7	40.28	0.070156	sexM	F	3137	~sex+(1|manifest)+cngeneson+pc_mito+brain_region+age	0.634175	1573
ENSG00000130332	0.00689395	0.569686	0.888443	0.250929	protein_coding	LSM7	57.7	0.070156	sexM	F	4816	~sex+(1|manifest)+cngeneson+pc_mito+brain_region+age	1.65197	546
ENSG00000101463	0.00696563	-1.48531	-0.111107	-2.85951	protein_coding	SYNDIG1	46.09	0.0706411	sexM	F	100	~sex+(1|manifest)+cngeneson+pc_mito+brain_region+age	10.5759	19
ENSG00000144736	0.00703258	0.322797	0.502304	0.14329	protein_coding	SHQ1	39.56	0.0709571	sexM	F	1633	~sex+(1|manifest)+cngeneson+pc_mito+brain_region+age	0.155369	4203
ENSG00000160190	0.0070311	-0.569023	-0.0492041	-1.08884	protein_coding	SLC37A1	48.79	0.0709571	sexM	F	3230	~sex+(1|manifest)+cngeneson+pc_mito+brain_region+age	0.736505	1344
ENSG00000177663	0.00703298	-1.5474	-0.476781	-2.61801	protein_coding	IL17RA	50.68	0.0709571	sexM	F	162	~sex+(1|manifest)+cngeneson+pc_mito+brain_region+age	1.85638	453
ENSG00000168300	0.00707373	1.16452	1.8739	0.455134	protein_coding	PCMTD1	36.74	0.0712461	sexM	F	5207	~sex+(1|manifest)+cngeneson+pc_mito+brain_region+age	0.408935	2368
ENSG00000114023	0.00717845	0.387297	0.624391	0.150202	protein_coding	FAM162A	38.78	0.0721771	sexM	F	5186	~sex+(1|manifest)+cngeneson+pc_mito+brain_region+age	0.506629	1983
ENSG00000169896	0.00719428	-1.2597	-0.559348	-1.96005	protein_coding	ITGAM	43.36	0.0722129	sexM	F	286	~sex+(1|manifest)+cngeneson+pc_mito+brain_region+age	1.20158	804
ENSG00000078579	0.00729894	-0.785498	-0.08623	-1.48477	protein_coding	FGF20	39.47	0.0730565	sexM	F	2188	~sex+(1|manifest)+cngeneson+pc_mito+brain_region+age	0.518877	1939
ENSG00000136279	0.00730316	-1.56443	1.40128	-4.53014	protein_coding	DBNL	53.2	0.0730565	sexM	F	1211	~sex+(1|manifest)+cngeneson+pc_mito+brain_region+age	0.25132	3308
ENSG00000140968	0.00735495	-3.51612	-0.996164	-6.03608	protein_coding	IRF8	49.68	0.0733251	sexM	F	2501	~sex+(1|manifest)+cngeneson+pc_mito+brain_region+age	1.0164	969
ENSG00000106799	0.00738408	-0.77087	0.0722661	-1.61401	protein_coding	TGFBR1	39.03	0.0733668	sexM	F	1045	~sex+(1|manifest)+cngeneson+pc_mito+brain_region+age	3.72711	148
ENSG00000159618	0.00737857	-1.1008	0.866062	-3.06766	protein_coding	ADGRG5	47.09	0.0733668	sexM	F	2249	~sex+(1|manifest)+cngeneson+pc_mito+brain_region+age	0.566799	1780
ENSG00000133059	0.00745239	0.325371	0.571185	0.0795562	protein_coding	DSTYK	43.6	0.0739207	sexM	F	1036	~sex+(1|manifest)+cngeneson+pc_mito+brain_region+age	0.705787	1391
ENSG00000103653	0.00747205	-0.412283	-0.166871	-0.657695	protein_coding	CSK	56.64	0.0739586	sexM	F	3764	~sex+(1|manifest)+cngeneson+pc_mito+brain_region+age	0.348536	2697
ENSG00000170921	0.00748136	0.661025	1.04225	0.279799	protein_coding	TANC2	37.68	0.0739586	sexM	F	807	~sex+(1|manifest)+cngeneson+pc_mito+brain_region+age	1.66449	538
ENSG00000170242	0.00752864	0.804852	1.26774	0.341961	protein_coding	USP47	35.56	0.0743011	sexM	F	3074	~sex+(1|manifest)+cngeneson+pc_mito+brain_region+age	0.200087	3742
ENSG00000127838	0.00758073	0.451065	0.66288	0.239251	protein_coding	PNKD	51.32	0.074565	sexM	F	5679	~sex+(1|manifest)+cngeneson+pc_mito+brain_region+age	2.17413	353
ENSG00000106086	0.00759707	0.367333	0.584577	0.150089	protein_coding	PLEKHA8	39.62	0.0746009	sexM	F	1921	~sex+(1|manifest)+cngeneson+pc_mito+brain_region+age	0.125161	4525
ENSG00000166928	0.00768276	1.16692	1.77962	0.554224	protein_coding	MS4A14	38.93	0.0753166	sexM	F	2299	~sex+(1|manifest)+cngeneson+pc_mito+brain_region+age	0.0855524	4974
ENSG00000110917	0.00778115	-0.649257	-0.295596	-1.00292	protein_coding	MLEC	47.26	0.0756098	sexM	F	3397	~sex+(1|manifest)+cngeneson+pc_mito+brain_region+age	0.528021	1910
ENSG00000111817	0.00777099	0.719895	1.12383	0.315962	protein_coding	DSE	38.2	0.0756098	sexM	F	3651	~sex+(1|manifest)+cngeneson+pc_mito+brain_region+age	0.875249	1142
ENSG00000117020	0.00778979	0.99246	1.78849	0.196434	protein_coding	AKT3	37.34	0.0756098	sexM	F	229	~sex+(1|manifest)+cngeneson+pc_mito+brain_region+age	1.43149	654
ENSG00000143870	0.00778751	-0.44326	0.177676	-1.0642	protein_coding	PDIA6	46.27	0.0756098	sexM	F	2822	~sex+(1|manifest)+cngeneson+pc_mito+brain_region+age	0.15178	4241
ENSG00000198521	0.00775983	0.181588	0.455043	-0.0918669	protein_coding	ZNF43	41.77	0.0756098	sexM	F	4879	~sex+(1|manifest)+cngeneson+pc_mito+brain_region+age	0.161515	4142
ENSG00000238083	0.00784145	-0.995328	-0.181297	-1.80936	protein_coding	LRRC37A2	42.64	0.0759859	sexM	F	2995	~sex+(1|manifest)+cngeneson+pc_mito+brain_region+age	0.38285	2512
ENSG00000078618	0.00789157	0.547826	0.892483	0.203168	protein_coding	NRDC	39.35	0.0760135	sexM	F	3559	~sex+(1|manifest)+cngeneson+pc_mito+brain_region+age	1.41926	661
ENSG00000095970	0.00786755	-0.438606	-0.0863895	-0.790823	protein_coding	TREM2	54.22	0.0760135	sexM	F	881	~sex+(1|manifest)+cngeneson+pc_mito+brain_region+age	0.648457	1531
ENSG00000105122	0.00788716	-1.36533	-0.379435	-2.35123	protein_coding	RASAL3	57.15	0.0760135	sexM	F	2662	~sex+(1|manifest)+cngeneson+pc_mito+brain_region+age	0.127678	4492
ENSG00000168675	0.007896	-0.48441	0.121603	-1.09042	protein_coding	LDLRAD4	46.44	0.0760135	sexM	F	1042	~sex+(1|manifest)+cngeneson+pc_mito+brain_region+age	0.249387	3322
ENSG00000140749	0.00793299	-1.84763	-0.371595	-3.32367	protein_coding	IGSF6	40.71	0.0762448	sexM	F	897	~sex+(1|manifest)+cngeneson+pc_mito+brain_region+age	0.23625	3417
ENSG00000011258	0.0079591	0.57697	1.0193	0.134639	protein_coding	MBTD1	39.5	0.0762484	sexM	F	3837	~sex+(1|manifest)+cngeneson+pc_mito+brain_region+age	0.15522	4204
ENSG00000113719	0.00795928	0.751064	1.09137	0.410761	protein_coding	ERGIC1	50.92	0.0762484	sexM	F	4473	~sex+(1|manifest)+cngeneson+pc_mito+brain_region+age	1.67943	529
ENSG00000144580	0.00799999	-0.243548	-0.0525004	-0.434596	protein_coding	CNOT9	41.17	0.0765137	sexM	F	5776	~sex+(1|manifest)+cngeneson+pc_mito+brain_region+age	0.149375	4272
ENSG00000118197	0.00804333	-0.524674	-0.133492	-0.915855	protein_coding	DDX59	41.97	0.0768034	sexM	F	4106	~sex+(1|manifest)+cngeneson+pc_mito+brain_region+age	0.00515895	5853
ENSG00000198431	0.00808477	0.353498	0.794324	-0.0873284	protein_coding	TXNRD1	42.37	0.0770739	sexM	F	5105	~sex+(1|manifest)+cngeneson+pc_mito+brain_region+age	0.387675	2483
ENSG00000101493	0.00820514	1.09016	1.63499	0.545328	protein_coding	ZNF516	47.6	0.0780948	sexM	F	2054	~sex+(1|manifest)+cngeneson+pc_mito+brain_region+age	1.28823	737
ENSG00000176597	0.00825472	-0.947266	0.692569	-2.5871	protein_coding	B3GNT5	42.14	0.0783325	sexM	F	267	~sex+(1|manifest)+cngeneson+pc_mito+brain_region+age	0.704366	1397
ENSG00000184293	0.00825674	2.16672	3.47702	0.856429	protein_coding	CLECL1	36.01	0.0783325	sexM	F	4349	~sex+(1|manifest)+cngeneson+pc_mito+brain_region+age	4.44236	104
ENSG00000148908	0.00827047	-1.19304	-0.538817	-1.84726	protein_coding	RGS10	49.42	0.0783364	sexM	F	5349	~sex+(1|manifest)+cngeneson+pc_mito+brain_region+age	0.332432	2795
ENSG00000178209	0.00847026	-1.05646	-0.464846	-1.64807	protein_coding	PLEC	63.62	0.0799713	sexM	F	2673	~sex+(1|manifest)+cngeneson+pc_mito+brain_region+age	1.22966	785
ENSG00000049618	0.00848897	0.513315	0.815254	0.211376	protein_coding	ARID1B	40.89	0.0800194	sexM	F	1967	~sex+(1|manifest)+cngeneson+pc_mito+brain_region+age	0.406178	2384
ENSG00000116754	0.00865416	-0.420015	-0.0820739	-0.757957	protein_coding	SRSF11	37.01	0.0807564	sexM	F	769	~sex+(1|manifest)+cngeneson+pc_mito+brain_region+age	0.71839	1371
ENSG00000132466	0.00864955	0.749271	1.21783	0.280708	protein_coding	ANKRD17	36.17	0.0807564	sexM	F	3835	~sex+(1|manifest)+cngeneson+pc_mito+brain_region+age	1.05309	933
ENSG00000140199	0.00866326	0.734737	1.10014	0.369335	protein_coding	SLC12A6	39.55	0.0807564	sexM	F	987	~sex+(1|manifest)+cngeneson+pc_mito+brain_region+age	0.451925	2188
ENSG00000150991	0.00859883	1.86972	2.83933	0.900108	protein_coding	UBC	50.7	0.0807564	sexM	F	5602	~sex+(1|manifest)+cngeneson+pc_mito+brain_region+age	1.41542	663
ENSG00000171608	0.00862075	-2.01599	-0.858272	-3.17371	protein_coding	PIK3CD	51.33	0.0807564	sexM	F	1033	~sex+(1|manifest)+cngeneson+pc_mito+brain_region+age	0.207385	3683
ENSG00000197872	0.00864248	1.59447	2.56378	0.625161	protein_coding	CYRIA	42.98	0.0807564	sexM	F	4048	~sex+(1|manifest)+cngeneson+pc_mito+brain_region+age	0.300236	2972
ENSG00000066084	0.00869156	-0.475482	-0.135104	-0.815861	protein_coding	DIP2B	41.84	0.0807643	sexM	F	4363	~sex+(1|manifest)+cngeneson+pc_mito+brain_region+age	0.177557	3973
ENSG00000122257	0.00867829	-0.639382	-0.00423329	-1.27453	protein_coding	RBBP6	37.61	0.0807643	sexM	F	2151	~sex+(1|manifest)+cngeneson+pc_mito+brain_region+age	0.333624	2790
ENSG00000027075	0.00870653	0.835617	1.34932	0.321911	protein_coding	PRKCH	42.48	0.0807757	sexM	F	5094	~sex+(1|manifest)+cngeneson+pc_mito+brain_region+age	1.41195	665
ENSG00000169554	0.00879442	-0.260935	-0.103496	-0.418374	protein_coding	ZEB2	38.58	0.0813735	sexM	F	537	~sex+(1|manifest)+cngeneson+pc_mito+brain_region+age	0.823527	1207
ENSG00000225190	0.00879863	0.00418867	0.166737	-0.158359	protein_coding	PLEKHM1	50.52	0.0813735	sexM	F	5655	~sex+(1|manifest)+cngeneson+pc_mito+brain_region+age	0.08165	5023
ENSG00000131238	0.00883214	-0.891361	-0.0137398	-1.76898	protein_coding	PPT1	43.84	0.0815551	sexM	F	5031	~sex+(1|manifest)+cngeneson+pc_mito+brain_region+age	0.142586	4335
ENSG00000164733	0.00892393	-1.53278	-0.725133	-2.34043	protein_coding	CTSB	52.18	0.0822736	sexM	F	640	~sex+(1|manifest)+cngeneson+pc_mito+brain_region+age	0.249158	3324
ENSG00000171953	0.00904379	0.364335	0.558474	0.170196	protein_coding	ATPAF2	49.63	0.0829884	sexM	F	2958	~sex+(1|manifest)+cngeneson+pc_mito+brain_region+age	0.21562	3600
ENSG00000100239	0.00907833	-1.74658	-0.735432	-2.75772	protein_coding	PPP6R2	51.13	0.0830916	sexM	F	5498	~sex+(1|manifest)+cngeneson+pc_mito+brain_region+age	0.194333	3795
ENSG00000132182	0.00908328	0.597143	0.901887	0.292399	protein_coding	NUP210	52.6	0.0830916	sexM	F	3346	~sex+(1|manifest)+cngeneson+pc_mito+brain_region+age	0.183222	3914
ENSG00000131669	0.00920793	-0.607235	0.137927	-1.3524	protein_coding	NINJ1	59.63	0.0839714	sexM	F	94	~sex+(1|manifest)+cngeneson+pc_mito+brain_region+age	1.13321	858
ENSG00000135720	0.00921102	0.325758	0.551475	0.100042	protein_coding	DYNC1LI2	44.86	0.0839714	sexM	F	3719	~sex+(1|manifest)+cngeneson+pc_mito+brain_region+age	0.685701	1441
ENSG00000168214	0.00922229	1.59285	2.57126	0.614449	protein_coding	RBPJ	40.79	0.0839714	sexM	F	5177	~sex+(1|manifest)+cngeneson+pc_mito+brain_region+age	2.88668	223
ENSG00000095787	0.00931475	0.970407	1.60576	0.335053	protein_coding	WAC	37.79	0.0845515	sexM	F	4960	~sex+(1|manifest)+cngeneson+pc_mito+brain_region+age	0.963787	1028
ENSG00000169871	0.00931383	-0.34197	-0.0123276	-0.671612	protein_coding	TRIM56	53.9	0.0845515	sexM	F	5095	~sex+(1|manifest)+cngeneson+pc_mito+brain_region+age	0.0872772	4951
ENSG00000156011	0.00949852	-1.41329	-0.594763	-2.23181	protein_coding	PSD3	39.94	0.0860868	sexM	F	2964	~sex+(1|manifest)+cngeneson+pc_mito+brain_region+age	8.40263	36
ENSG00000116750	0.00956577	0.595475	0.895866	0.295085	protein_coding	UCHL5	35	0.0862973	sexM	F	1500	~sex+(1|manifest)+cngeneson+pc_mito+brain_region+age	0.293506	3009
ENSG00000157933	0.00955184	-1.37761	-0.376954	-2.37827	protein_coding	SKI	57.61	0.0862973	sexM	F	4511	~sex+(1|manifest)+cngeneson+pc_mito+brain_region+age	0.154703	4213
ENSG00000163138	0.00956376	-0.320146	-0.104346	-0.535947	protein_coding	PACRGL	38.27	0.0862973	sexM	F	458	~sex+(1|manifest)+cngeneson+pc_mito+brain_region+age	0.0626318	5245
ENSG00000169504	0.00959081	0.536562	0.844116	0.229009	protein_coding	CLIC4	41.66	0.0863908	sexM	F	1581	~sex+(1|manifest)+cngeneson+pc_mito+brain_region+age	0.673704	1468
ENSG00000164134	0.00960579	0.630437	0.973674	0.287201	protein_coding	NAA15	39.05	0.0863934	sexM	F	2585	~sex+(1|manifest)+cngeneson+pc_mito+brain_region+age	1.33218	716
ENSG00000133574	0.0096543	-1.0822	-0.050486	-2.11391	protein_coding	GIMAP4	44.07	0.0866971	sexM	F	2395	~sex+(1|manifest)+cngeneson+pc_mito+brain_region+age	0.0131716	5786
ENSG00000067900	0.00976555	0.630127	0.980671	0.279583	protein_coding	ROCK1	36.91	0.0870318	sexM	F	433	~sex+(1|manifest)+cngeneson+pc_mito+brain_region+age	1.15552	836
ENSG00000120280	0.00974489	-0.697118	-0.282445	-1.11179	protein_coding	CXorf21	39.28	0.0870318	sexM	F	2439	~sex+(1|manifest)+cngeneson+pc_mito+brain_region+age	0.267337	3187
ENSG00000122707	0.00972712	-0.932196	-0.215679	-1.64871	protein_coding	RECK	39.23	0.0870318	sexM	F	1339	~sex+(1|manifest)+cngeneson+pc_mito+brain_region+age	0.0119129	5804
ENSG00000198064	0.00975488	0.410637	0.642147	0.179128	protein_coding	NPIPB13	46.11	0.0870318	sexM	F	4943	~sex+(1|manifest)+cngeneson+pc_mito+brain_region+age	0.976651	1012
ENSG00000236287	0.00972307	-0.402188	0.047209	-0.851585	protein_coding	ZBED5	40.77	0.0870318	sexM	F	2214	~sex+(1|manifest)+cngeneson+pc_mito+brain_region+age	0.29153	3024
ENSG00000122912	0.00981308	-0.331524	-0.117691	-0.545358	protein_coding	SLC25A16	43.38	0.0871912	sexM	F	210	~sex+(1|manifest)+cngeneson+pc_mito+brain_region+age	0.0546337	5349
ENSG00000171984	0.00980489	-0.50991	-0.118238	-0.901581	protein_coding	SHLD1	43.32	0.0871912	sexM	F	4208	~sex+(1|manifest)+cngeneson+pc_mito+brain_region+age	0.195474	3786
ENSG00000167114	0.009909	-0.236091	-0.078311	-0.393872	protein_coding	SLC27A4	54.79	0.0879106	sexM	F	4607	~sex+(1|manifest)+cngeneson+pc_mito+brain_region+age	0.203259	3721
ENSG00000118985	0.00995343	1.29129	2.27342	0.309154	protein_coding	ELL2	38.08	0.0880392	sexM	F	3263	~sex+(1|manifest)+cngeneson+pc_mito+brain_region+age	0.786259	1262
ENSG00000138621	0.0099516	0.451024	0.668386	0.233663	protein_coding	PPCDC	47.94	0.0880392	sexM	F	5524	~sex+(1|manifest)+cngeneson+pc_mito+brain_region+age	0.242619	3368
ENSG00000086200	0.010064	0.291821	0.507726	0.0759148	protein_coding	IPO11	38.3	0.0888837	sexM	F	4008	~sex+(1|manifest)+cngeneson+pc_mito+brain_region+age	0.13791	4390
ENSG00000166002	0.0100989	-0.34245	-0.0988578	-0.586041	protein_coding	SMCO4	45.14	0.0890579	sexM	F	906	~sex+(1|manifest)+cngeneson+pc_mito+brain_region+age	0.922112	1069
ENSG00000145555	0.0101945	0.260643	0.711327	-0.190041	protein_coding	MYO10	44.1	0.0897665	sexM	F	3762	~sex+(1|manifest)+cngeneson+pc_mito+brain_region+age	0.687904	1432
ENSG00000092020	0.0102519	-0.641581	-0.293266	-0.989896	protein_coding	PPP2R3C	42.2	0.0899641	sexM	F	3887	~sex+(1|manifest)+cngeneson+pc_mito+brain_region+age	0.100095	4810
ENSG00000140382	0.0102628	-0.485235	-0.21341	-0.757059	protein_coding	HMG20A	38.22	0.0899641	sexM	F	2352	~sex+(1|manifest)+cngeneson+pc_mito+brain_region+age	0.0708417	5152
ENSG00000169313	0.0102493	-3.43539	-1.14699	-5.72379	protein_coding	P2RY12	35.65	0.0899641	sexM	F	2163	~sex+(1|manifest)+cngeneson+pc_mito+brain_region+age	11.7623	10
ENSG00000107077	0.0103333	1.07499	1.82417	0.325812	protein_coding	KDM4C	40.37	0.0901384	sexM	F	1185	~sex+(1|manifest)+cngeneson+pc_mito+brain_region+age	0.443657	2223
ENSG00000150756	0.010317	0.482956	1.01497	-0.0490553	protein_coding	ATPSCKMT	42.72	0.0901384	sexM	F	1327	~sex+(1|manifest)+cngeneson+pc_mito+brain_region+age	0.0708863	5151
ENSG00000171045	0.010344	-0.0269228	0.448277	-0.502122	protein_coding	TSNARE1	55.69	0.0901384	sexM	F	3608	~sex+(1|manifest)+cngeneson+pc_mito+brain_region+age	0.0682217	5188
ENSG00000169902	0.0104002	0.383702	0.596166	0.171238	protein_coding	TPST1	42.21	0.0904937	sexM	F	4417	~sex+(1|manifest)+cngeneson+pc_mito+brain_region+age	0.352879	2673
ENSG00000081087	0.0105099	-0.458893	-0.163493	-0.754294	protein_coding	OSTM1	42.48	0.0913087	sexM	F	705	~sex+(1|manifest)+cngeneson+pc_mito+brain_region+age	0.0760872	5093
ENSG00000171943	0.0105249	-0.935009	-0.307996	-1.56202	protein_coding	SRGAP2C	41.92	0.0913087	sexM	F	3548	~sex+(1|manifest)+cngeneson+pc_mito+brain_region+age	1.95904	424
ENSG00000117569	0.0105998	0.783371	1.24076	0.325984	protein_coding	PTBP2	35.67	0.0918231	sexM	F	3014	~sex+(1|manifest)+cngeneson+pc_mito+brain_region+age	0.466683	2141
ENSG00000163932	0.0106555	-2.19059	-0.258441	-4.12274	protein_coding	PRKCD	56.58	0.0921696	sexM	F	2554	~sex+(1|manifest)+cngeneson+pc_mito+brain_region+age	1.43885	647
ENSG00000154122	0.0108063	0.232322	1.10498	-0.640335	protein_coding	ANKH	43.86	0.0932	sexM	F	641	~sex+(1|manifest)+cngeneson+pc_mito+brain_region+age	0.196724	3772
ENSG00000120063	0.0108811	1.70711	2.69644	0.717778	protein_coding	GNA13	40.06	0.0937078	sexM	F	5005	~sex+(1|manifest)+cngeneson+pc_mito+brain_region+age	0.733064	1347
ENSG00000116288	0.0109195	0.297687	0.435753	0.159622	protein_coding	PARK7	45.41	0.0937646	sexM	F	2883	~sex+(1|manifest)+cngeneson+pc_mito+brain_region+age	0.360034	2630
ENSG00000236383	0.0109129	0.581904	0.974859	0.188949	protein_coding	CCDC200	55.06	0.0937646	sexM	F	3440	~sex+(1|manifest)+cngeneson+pc_mito+brain_region+age	2.29314	324
ENSG00000182903	0.0109845	-0.456651	-0.206028	-0.707275	protein_coding	ZNF721	41.11	0.094185	sexM	F	87	~sex+(1|manifest)+cngeneson+pc_mito+brain_region+age	0.11105	4700
ENSG00000089335	0.0110433	-0.413156	-0.174449	-0.651862	protein_coding	ZNF302	39.83	0.0942607	sexM	F	1471	~sex+(1|manifest)+cngeneson+pc_mito+brain_region+age	0.123366	4552
ENSG00000107036	0.0110588	1.03663	1.62667	0.446589	protein_coding	RIC1	37.47	0.0942607	sexM	F	3807	~sex+(1|manifest)+cngeneson+pc_mito+brain_region+age	1.34692	701
ENSG00000117868	0.0110243	0.472499	0.720949	0.224049	protein_coding	ESYT2	43.39	0.0942607	sexM	F	370	~sex+(1|manifest)+cngeneson+pc_mito+brain_region+age	0.181546	3929
ENSG00000175567	0.0110322	-0.998948	1.02902	-3.02691	protein_coding	UCP2	52.37	0.0942607	sexM	F	3691	~sex+(1|manifest)+cngeneson+pc_mito+brain_region+age	0.921065	1073
ENSG00000213639	0.0110735	1.25892	2.00349	0.514356	protein_coding	PPP1CB	38.98	0.0942607	sexM	F	1431	~sex+(1|manifest)+cngeneson+pc_mito+brain_region+age	0.418735	2334
ENSG00000198019	0.0111317	-1.53351	-0.305623	-2.7614	protein_coding	FCGR1B	41.95	0.094619	sexM	F	2116	~sex+(1|manifest)+cngeneson+pc_mito+brain_region+age	1.67744	533
ENSG00000111670	0.0112396	-1.02813	-0.38072	-1.67554	protein_coding	GNPTAB	40.95	0.0952605	sexM	F	3846	~sex+(1|manifest)+cngeneson+pc_mito+brain_region+age	0.381693	2521
ENSG00000135148	0.0112436	-0.483852	-0.186207	-0.781497	protein_coding	TRAFD1	44.85	0.0952605	sexM	F	754	~sex+(1|manifest)+cngeneson+pc_mito+brain_region+age	0.0775563	5077
ENSG00000118922	0.011338	0.976559	1.77837	0.174744	protein_coding	KLF12	37.64	0.0958192	sexM	F	852	~sex+(1|manifest)+cngeneson+pc_mito+brain_region+age	0.0474628	5451
ENSG00000171115	0.0113801	-1.62008	0.299107	-3.53926	protein_coding	GIMAP8	43.24	0.0960373	sexM	F	3773	~sex+(1|manifest)+cngeneson+pc_mito+brain_region+age	0.0283608	5651
ENSG00000116514	0.0114761	-0.375437	-0.102235	-0.648639	protein_coding	RNF19B	44.5	0.0962377	sexM	F	2303	~sex+(1|manifest)+cngeneson+pc_mito+brain_region+age	0.150284	4259
ENSG00000147274	0.0114729	-0.645403	0.141836	-1.43264	protein_coding	RBMX	43.01	0.0962377	sexM	F	4683	~sex+(1|manifest)+cngeneson+pc_mito+brain_region+age	0.218794	3568
ENSG00000149273	0.0114699	1.08356	2.0098	0.157324	protein_coding	RPS3	48.5	0.0962377	sexM	F	3847	~sex+(1|manifest)+cngeneson+pc_mito+brain_region+age	2.05023	389
ENSG00000181631	0.0114857	-2.39148	-0.418271	-4.36469	protein_coding	P2RY13	37.46	0.0962377	sexM	F	183	~sex+(1|manifest)+cngeneson+pc_mito+brain_region+age	0.073793	5117
ENSG00000266412	0.0114728	-0.844261	-0.168922	-1.5196	protein_coding	NCOA4	41.24	0.0962377	sexM	F	3319	~sex+(1|manifest)+cngeneson+pc_mito+brain_region+age	0.104182	4761
ENSG00000172086	0.0115878	-0.76841	0.213754	-1.75057	protein_coding	KRCC1	39.82	0.0969553	sexM	F	1227	~sex+(1|manifest)+cngeneson+pc_mito+brain_region+age	0.20321	3722
ENSG00000061938	0.0116884	-0.458096	-0.180734	-0.735457	protein_coding	TNK2	58.27	0.0974785	sexM	F	3678	~sex+(1|manifest)+cngeneson+pc_mito+brain_region+age	0.117618	4626
ENSG00000068366	0.0116931	0.768422	1.33584	0.201003	protein_coding	ACSL4	39.16	0.0974785	sexM	F	2022	~sex+(1|manifest)+cngeneson+pc_mito+brain_region+age	0.585133	1712
ENSG00000166432	0.0117491	-1.077	-0.310037	-1.84396	protein_coding	ZMAT1	37.78	0.0974785	sexM	F	3584	~sex+(1|manifest)+cngeneson+pc_mito+brain_region+age	0.35886	2638
ENSG00000168385	0.0117498	0.821819	1.37779	0.265847	protein_coding	SEPTIN2	41.89	0.0974785	sexM	F	4600	~sex+(1|manifest)+cngeneson+pc_mito+brain_region+age	0.757755	1312
ENSG00000172270	0.011708	-0.282217	-0.12193	-0.442503	protein_coding	BSG	62.58	0.0974785	sexM	F	3473	~sex+(1|manifest)+cngeneson+pc_mito+brain_region+age	0.274694	3136
ENSG00000179832	0.0117285	0.0536965	0.306344	-0.198951	protein_coding	MROH1	53.17	0.0974785	sexM	F	1881	~sex+(1|manifest)+cngeneson+pc_mito+brain_region+age	0.552994	1825
ENSG00000117154	0.0118324	-1.87904	-0.835953	-2.92213	protein_coding	IGSF21	49.91	0.0980254	sexM	F	2654	~sex+(1|manifest)+cngeneson+pc_mito+brain_region+age	0.435412	2268
ENSG00000128849	0.0119818	-1.77716	-0.234938	-3.31937	protein_coding	CGNL1	43.81	0.0989931	sexM	F	2206	~sex+(1|manifest)+cngeneson+pc_mito+brain_region+age	1.23989	773
ENSG00000134333	0.0120165	1.10567	1.81162	0.399728	protein_coding	LDHA	43.95	0.0989931	sexM	F	3675	~sex+(1|manifest)+cngeneson+pc_mito+brain_region+age	1.9031	440
ENSG00000166333	0.0120075	-0.309769	-0.110944	-0.508595	protein_coding	ILK	49.78	0.0989931	sexM	F	5091	~sex+(1|manifest)+cngeneson+pc_mito+brain_region+age	0.158255	4172
ENSG00000175782	0.0119928	-0.02238	0.626026	-0.670786	protein_coding	SLC35E3	43.4	0.0989931	sexM	F	172	~sex+(1|manifest)+cngeneson+pc_mito+brain_region+age	0.0512674	5393
ENSG00000105329	0.0121335	-0.940388	-0.414649	-1.46613	protein_coding	TGFB1	53.14	0.099678	sexM	F	699	~sex+(1|manifest)+cngeneson+pc_mito+brain_region+age	0.573775	1754
ENSG00000164308	0.0121257	-0.320569	-0.0594345	-0.581704	protein_coding	ERAP2	38.41	0.099678	sexM	F	2062	~sex+(1|manifest)+cngeneson+pc_mito+brain_region+age	0.0871829	4953
ENSG00000089737	0.012226	-0.376292	0.171565	-0.92415	protein_coding	DDX24	43.34	0.0998146	sexM	F	3499	~sex+(1|manifest)+cngeneson+pc_mito+brain_region+age	0.242167	3372
ENSG00000118515	0.0121754	-1.00045	-0.449254	-1.55165	protein_coding	SGK1	42.27	0.0998146	sexM	F	2853	~sex+(1|manifest)+cngeneson+pc_mito+brain_region+age	0.440255	2244
ENSG00000122884	0.0122506	1.76377	3.05415	0.473384	protein_coding	P4HA1	38.79	0.0998146	sexM	F	3104	~sex+(1|manifest)+cngeneson+pc_mito+brain_region+age	0.309755	2914
ENSG00000134452	0.0122141	-0.358609	-0.0695745	-0.647643	protein_coding	FBH1	45.82	0.0998146	sexM	F	4907	~sex+(1|manifest)+cngeneson+pc_mito+brain_region+age	0.140812	4354
ENSG00000141540	0.0122859	-0.490212	-0.204506	-0.775919	protein_coding	TTYH2	54.45	0.0998146	sexM	F	4811	~sex+(1|manifest)+cngeneson+pc_mito+brain_region+age	0.0640761	5234
ENSG00000153187	0.0122858	2.36348	4.06104	0.665915	protein_coding	HNRNPU	38.67	0.0998146	sexM	F	620	~sex+(1|manifest)+cngeneson+pc_mito+brain_region+age	0.333572	2791
ENSG00000164603	0.0122651	0.629038	1.20239	0.0556876	protein_coding	BMT2	36.97	0.0998146	sexM	F	1718	~sex+(1|manifest)+cngeneson+pc_mito+brain_region+age	0.149642	4268
ENSG00000203705	0.0122062	-1.12895	-0.296377	-1.96152	protein_coding	TATDN3	40.56	0.0998146	sexM	F	4416	~sex+(1|manifest)+cngeneson+pc_mito+brain_region+age	0.190027	3837
ENSG00000110422	0.012345	0.502557	0.846755	0.158359	protein_coding	HIPK3	38.83	0.100156	sexM	F	3217	~sex+(1|manifest)+cngeneson+pc_mito+brain_region+age	1.38839	676
ENSG00000171862	0.0123801	1.2151	1.99477	0.435426	protein_coding	PTEN	35.61	0.100165	sexM	F	2335	~sex+(1|manifest)+cngeneson+pc_mito+brain_region+age	0.945485	1045
ENSG00000266338	0.0123791	-0.417348	-0.112424	-0.722272	protein_coding	NBPF15	42.75	0.100165	sexM	F	2393	~sex+(1|manifest)+cngeneson+pc_mito+brain_region+age	0.151489	4245
ENSG00000076928	0.0125129	-0.721627	-0.260117	-1.18314	protein_coding	ARHGEF1	58.24	0.100457	sexM	F	4598	~sex+(1|manifest)+cngeneson+pc_mito+brain_region+age	0.115655	4652
ENSG00000111731	0.012512	-0.719273	-0.293198	-1.14535	protein_coding	C2CD5	34.95	0.100457	sexM	F	5834	~sex+(1|manifest)+cngeneson+pc_mito+brain_region+age	0.0657014	5217
ENSG00000137504	0.0124774	-0.161473	0.105449	-0.428394	protein_coding	CREBZF	40.13	0.100457	sexM	F	2227	~sex+(1|manifest)+cngeneson+pc_mito+brain_region+age	0.897423	1111
ENSG00000162885	0.0125187	-0.175254	0.02821	-0.378718	protein_coding	B3GALNT2	40.22	0.100457	sexM	F	4964	~sex+(1|manifest)+cngeneson+pc_mito+brain_region+age	0.0409149	5521
ENSG00000165392	0.012498	0.549616	0.827647	0.271584	protein_coding	WRN	35.99	0.100457	sexM	F	4319	~sex+(1|manifest)+cngeneson+pc_mito+brain_region+age	0.273823	3143
ENSG00000187605	0.0124347	-1.12304	-0.374781	-1.87129	protein_coding	TET3	46.75	0.100457	sexM	F	4898	~sex+(1|manifest)+cngeneson+pc_mito+brain_region+age	0.717907	1372
ENSG00000145860	0.0127426	1.16585	1.83355	0.498149	protein_coding	RNF145	36.97	0.102114	sexM	F	1551	~sex+(1|manifest)+cngeneson+pc_mito+brain_region+age	2.24565	335
ENSG00000099954	0.0127675	-1.15584	-0.418958	-1.89272	protein_coding	CECR2	44.03	0.102175	sexM	F	5126	~sex+(1|manifest)+cngeneson+pc_mito+brain_region+age	6.44726	54
ENSG00000130479	0.0128417	-0.256544	-0.0698399	-0.443249	protein_coding	MAP1S	57.53	0.102496	sexM	F	948	~sex+(1|manifest)+cngeneson+pc_mito+brain_region+age	0.15636	4195
ENSG00000131876	0.0128424	-0.439632	0.283619	-1.16288	protein_coding	SNRPA1	42.28	0.102496	sexM	F	1434	~sex+(1|manifest)+cngeneson+pc_mito+brain_region+age	0.268415	3182
ENSG00000166068	0.0128869	-1.0273	-0.113542	-1.94106	protein_coding	SPRED1	35.19	0.102711	sexM	F	2869	~sex+(1|manifest)+cngeneson+pc_mito+brain_region+age	0.458567	2167
ENSG00000144136	0.0129371	0.550093	0.782891	0.317295	protein_coding	SLC20A1	42.28	0.102971	sexM	F	1545	~sex+(1|manifest)+cngeneson+pc_mito+brain_region+age	1.63112	558
ENSG00000171208	0.013039	0.508768	0.961172	0.0563646	protein_coding	NETO2	38.67	0.103642	sexM	F	819	~sex+(1|manifest)+cngeneson+pc_mito+brain_region+age	0.0464544	5463
ENSG00000107020	0.0132576	-0.31645	-0.131126	-0.501774	protein_coding	PLGRKT	39.9	0.105096	sexM	F	4953	~sex+(1|manifest)+cngeneson+pc_mito+brain_region+age	0.0218175	5702
ENSG00000043093	0.0134812	0.440173	1.20542	-0.325077	protein_coding	DCUN1D1	39.56	0.105168	sexM	F	5428	~sex+(1|manifest)+cngeneson+pc_mito+brain_region+age	0.103918	4762
ENSG00000101557	0.0133939	0.481318	0.732725	0.229911	protein_coding	USP14	38.05	0.105168	sexM	F	4075	~sex+(1|manifest)+cngeneson+pc_mito+brain_region+age	0.584708	1714
ENSG00000118640	0.0134689	-0.554629	0.711001	-1.82026	protein_coding	VAMP8	47.95	0.105168	sexM	F	1506	~sex+(1|manifest)+cngeneson+pc_mito+brain_region+age	0.833475	1191
ENSG00000120438	0.0134467	0.443311	0.993767	-0.107144	protein_coding	TCP1	40.84	0.105168	sexM	F	539	~sex+(1|manifest)+cngeneson+pc_mito+brain_region+age	0.0615167	5264
ENSG00000131100	0.0134083	0.276388	0.45464	0.0981361	protein_coding	ATP6V1E1	45.03	0.105168	sexM	F	125	~sex+(1|manifest)+cngeneson+pc_mito+brain_region+age	0.629382	1585
ENSG00000137393	0.0133579	1.52794	2.66653	0.389353	protein_coding	RNF144B	39.19	0.105168	sexM	F	3988	~sex+(1|manifest)+cngeneson+pc_mito+brain_region+age	1.25711	760
ENSG00000137992	0.013417	-0.136131	0.0759458	-0.348208	protein_coding	DBT	39.15	0.105168	sexM	F	2704	~sex+(1|manifest)+cngeneson+pc_mito+brain_region+age	0.0303833	5623
ENSG00000140044	0.0132914	0.538502	0.898506	0.178498	protein_coding	JDP2	50	0.105168	sexM	F	245	~sex+(1|manifest)+cngeneson+pc_mito+brain_region+age	0.989751	994
ENSG00000165632	0.0134566	-0.659225	-0.289501	-1.02895	protein_coding	TAF3	39.51	0.105168	sexM	F	2165	~sex+(1|manifest)+cngeneson+pc_mito+brain_region+age	0.089061	4933
ENSG00000169660	0.0134626	-1.64408	0.720472	-4.00864	protein_coding	HEXD	55.13	0.105168	sexM	F	767	~sex+(1|manifest)+cngeneson+pc_mito+brain_region+age	0.123355	4553
ENSG00000198053	0.0134401	0.0891577	0.969632	-0.791317	protein_coding	SIRPA	51.36	0.105168	sexM	F	119	~sex+(1|manifest)+cngeneson+pc_mito+brain_region+age	0.968782	1024
ENSG00000035681	0.013552	1.21716	1.98842	0.44591	protein_coding	NSMAF	38.41	0.10558	sexM	F	4034	~sex+(1|manifest)+cngeneson+pc_mito+brain_region+age	1.3055	726
ENSG00000148090	0.0136072	0.67081	1.10517	0.236453	protein_coding	AUH	38.91	0.105721	sexM	F	4280	~sex+(1|manifest)+cngeneson+pc_mito+brain_region+age	0.152666	4232
ENSG00000165458	0.0136413	-0.247227	0.000482327	-0.494936	protein_coding	INPPL1	58.53	0.105721	sexM	F	3577	~sex+(1|manifest)+cngeneson+pc_mito+brain_region+age	0.234293	3439
ENSG00000165801	0.013653	-0.502379	-0.189921	-0.814837	protein_coding	ARHGEF40	53.83	0.105721	sexM	F	415	~sex+(1|manifest)+cngeneson+pc_mito+brain_region+age	0.184279	3901
ENSG00000171680	0.01366	-1.20356	0.479484	-2.8866	protein_coding	PLEKHG5	58.77	0.105721	sexM	F	4643	~sex+(1|manifest)+cngeneson+pc_mito+brain_region+age	0.992284	992
ENSG00000261609	0.0135925	0.303606	0.509172	0.0980407	protein_coding	GAN	41.55	0.105721	sexM	F	1162	~sex+(1|manifest)+cngeneson+pc_mito+brain_region+age	0.0330317	5591
ENSG00000143157	0.0137167	-0.183603	0.0545177	-0.421725	protein_coding	POGK	46.98	0.106021	sexM	F	3062	~sex+(1|manifest)+cngeneson+pc_mito+brain_region+age	0.148414	4283
ENSG00000100580	0.0138312	0.556696	0.89205	0.221341	protein_coding	TMED8	41.15	0.106625	sexM	F	4197	~sex+(1|manifest)+cngeneson+pc_mito+brain_region+age	1.68686	521
ENSG00000179094	0.0138179	0.422861	0.782719	0.0630017	protein_coding	PER1	58.98	0.106625	sexM	F	2594	~sex+(1|manifest)+cngeneson+pc_mito+brain_region+age	0.755972	1318
ENSG00000030066	0.0140836	-0.482389	-0.214155	-0.750624	protein_coding	NUP160	41.86	0.108005	sexM	F	4357	~sex+(1|manifest)+cngeneson+pc_mito+brain_region+age	0.538701	1878
ENSG00000051825	0.0140401	-0.46919	-0.110748	-0.827631	protein_coding	MPHOSPH9	42.99	0.108005	sexM	F	360	~sex+(1|manifest)+cngeneson+pc_mito+brain_region+age	0.101493	4796
ENSG00000178695	0.0140775	-0.601958	0.712181	-1.9161	protein_coding	KCTD12	43.65	0.108005	sexM	F	4302	~sex+(1|manifest)+cngeneson+pc_mito+brain_region+age	0.312354	2903
ENSG00000185950	0.0140679	1.24749	2.36611	0.128878	protein_coding	IRS2	46.75	0.108005	sexM	F	5192	~sex+(1|manifest)+cngeneson+pc_mito+brain_region+age	0.545153	1854
ENSG00000037637	0.0141503	0.424397	0.96051	-0.111717	protein_coding	FBXO42	43.86	0.108234	sexM	F	405	~sex+(1|manifest)+cngeneson+pc_mito+brain_region+age	0.195724	3785
ENSG00000148516	0.0141393	-0.413885	0.147227	-0.974997	protein_coding	ZEB1	36.04	0.108234	sexM	F	3814	~sex+(1|manifest)+cngeneson+pc_mito+brain_region+age	0.357181	2648
ENSG00000068912	0.01419	-0.245136	-0.0767699	-0.413502	protein_coding	ERLEC1	38.1	0.108379	sexM	F	1088	~sex+(1|manifest)+cngeneson+pc_mito+brain_region+age	0.00341064	5863
ENSG00000104408	0.0142429	0.563715	0.879136	0.248293	protein_coding	EIF3E	37	0.108379	sexM	F	3679	~sex+(1|manifest)+cngeneson+pc_mito+brain_region+age	0.642139	1554
ENSG00000155659	0.0142333	-0.701164	0.674395	-2.07672	protein_coding	VSIG4	40.15	0.108379	sexM	F	249	~sex+(1|manifest)+cngeneson+pc_mito+brain_region+age	0.821901	1211
ENSG00000171735	0.0142305	0.889547	1.43522	0.343872	protein_coding	CAMTA1	48	0.108379	sexM	F	148	~sex+(1|manifest)+cngeneson+pc_mito+brain_region+age	0.27972	3105
ENSG00000101457	0.0142903	-0.0759549	0.168623	-0.320533	protein_coding	DNTTIP1	45.98	0.108599	sexM	F	1059	~sex+(1|manifest)+cngeneson+pc_mito+brain_region+age	0.350806	2685
ENSG00000104517	0.0143666	1.12825	1.87629	0.380203	protein_coding	UBR5	38.31	0.108946	sexM	F	831	~sex+(1|manifest)+cngeneson+pc_mito+brain_region+age	0.828999	1199
ENSG00000135951	0.0143851	0.579056	0.926717	0.231395	protein_coding	TSGA10	37.63	0.108946	sexM	F	3862	~sex+(1|manifest)+cngeneson+pc_mito+brain_region+age	0.358769	2639
ENSG00000140497	0.01441	-1.02097	-0.424553	-1.61738	protein_coding	SCAMP2	51.05	0.108946	sexM	F	3710	~sex+(1|manifest)+cngeneson+pc_mito+brain_region+age	0.221094	3548
ENSG00000162367	0.014409	-1.02978	0.0249775	-2.08453	protein_coding	TAL1	53.17	0.108946	sexM	F	3466	~sex+(1|manifest)+cngeneson+pc_mito+brain_region+age	0.164819	4107
ENSG00000123352	0.0145613	0.532267	0.791373	0.273161	protein_coding	SPATS2	41.68	0.109948	sexM	F	5506	~sex+(1|manifest)+cngeneson+pc_mito+brain_region+age	0.397295	2434
ENSG00000115548	0.0145844	0.853787	1.48351	0.224067	protein_coding	KDM3A	40.15	0.109981	sexM	F	1084	~sex+(1|manifest)+cngeneson+pc_mito+brain_region+age	0.247722	3336
ENSG00000154330	0.0146473	-1.10012	-0.115786	-2.08445	protein_coding	PGM5	40.29	0.110314	sexM	F	1960	~sex+(1|manifest)+cngeneson+pc_mito+brain_region+age	0.495503	2026
ENSG00000198246	0.0146754	-0.983902	-0.303156	-1.66465	protein_coding	SLC29A3	50.65	0.110385	sexM	F	1981	~sex+(1|manifest)+cngeneson+pc_mito+brain_region+age	0.265608	3201
ENSG00000184060	0.0147079	-1.55198	-0.648761	-2.4552	protein_coding	ADAP2	48.03	0.110488	sexM	F	3642	~sex+(1|manifest)+cngeneson+pc_mito+brain_region+age	0.621803	1608
ENSG00000103966	0.0148302	-1.19613	-0.262507	-2.12975	protein_coding	EHD4	47.1	0.11084	sexM	F	698	~sex+(1|manifest)+cngeneson+pc_mito+brain_region+age	0.391253	2462
ENSG00000115866	0.0147921	0.997583	1.60511	0.39006	protein_coding	DARS1	36.99	0.11084	sexM	F	5585	~sex+(1|manifest)+cngeneson+pc_mito+brain_region+age	1.96052	420
ENSG00000196526	0.0148244	-0.145043	0.357241	-0.647326	protein_coding	AFAP1	46.39	0.11084	sexM	F	1985	~sex+(1|manifest)+cngeneson+pc_mito+brain_region+age	0.441133	2234
ENSG00000196735	0.0147931	-1.51984	0.286615	-3.32629	protein_coding	HLA-DQA1	40.06	0.11084	sexM	F	5072	~sex+(1|manifest)+cngeneson+pc_mito+brain_region+age	0.863104	1155
ENSG00000079263	0.0148663	-2.28707	-0.3501	-4.22405	protein_coding	SP140	41.29	0.110969	sexM	F	4387	~sex+(1|manifest)+cngeneson+pc_mito+brain_region+age	1.05196	934
ENSG00000110931	0.0149818	-0.388189	-0.141855	-0.634522	protein_coding	CAMKK2	50.83	0.111407	sexM	F	5446	~sex+(1|manifest)+cngeneson+pc_mito+brain_region+age	0.329855	2804
ENSG00000138758	0.0149715	-0.0012293	0.302161	-0.30462	protein_coding	SEPTIN11	40.64	0.111407	sexM	F	5097	~sex+(1|manifest)+cngeneson+pc_mito+brain_region+age	0.325929	2830
ENSG00000109572	0.0150633	-0.500098	-0.189138	-0.811059	protein_coding	CLCN3	37.1	0.11173	sexM	F	1083	~sex+(1|manifest)+cngeneson+pc_mito+brain_region+age	0.0536908	5362
ENSG00000137817	0.0150895	-0.217436	0.0637845	-0.498656	protein_coding	PARP6	43.94	0.111784	sexM	F	2763	~sex+(1|manifest)+cngeneson+pc_mito+brain_region+age	0.160949	4146
ENSG00000084731	0.0151488	-0.408155	-0.15387	-0.662439	protein_coding	KIF3C	48.25	0.112082	sexM	F	11	~sex+(1|manifest)+cngeneson+pc_mito+brain_region+age	0.163274	4122
ENSG00000113448	0.0152236	-1.3196	-0.517272	-2.12192	protein_coding	PDE4D	37.37	0.112494	sexM	F	2744	~sex+(1|manifest)+cngeneson+pc_mito+brain_region+age	0.0769177	5085
ENSG00000105383	0.0153617	-0.442441	-0.155537	-0.729345	protein_coding	CD33	43.84	0.113229	sexM	F	5564	~sex+(1|manifest)+cngeneson+pc_mito+brain_region+age	0.155675	4200
ENSG00000131023	0.0153808	-0.469527	-0.171597	-0.767456	protein_coding	LATS1	41.14	0.113229	sexM	F	4348	~sex+(1|manifest)+cngeneson+pc_mito+brain_region+age	0.233223	3446
ENSG00000136161	0.0153568	-1.11443	-0.387302	-1.84156	protein_coding	RCBTB2	40.27	0.113229	sexM	F	1026	~sex+(1|manifest)+cngeneson+pc_mito+brain_region+age	0.242062	3376
ENSG00000138698	0.015455	0.721675	1.12932	0.314027	protein_coding	RAP1GDS1	36.01	0.113633	sexM	F	3369	~sex+(1|manifest)+cngeneson+pc_mito+brain_region+age	0.0702323	5162
ENSG00000074054	0.0154903	1.06194	1.90708	0.216805	protein_coding	CLASP1	41.05	0.11375	sexM	F	989	~sex+(1|manifest)+cngeneson+pc_mito+brain_region+age	0.00738355	5840
ENSG00000125249	0.015545	-0.827423	-0.305971	-1.34888	protein_coding	RAP2A	36.13	0.114009	sexM	F	4292	~sex+(1|manifest)+cngeneson+pc_mito+brain_region+age	0.00957365	5825
ENSG00000172081	0.015609	0.591599	0.943422	0.239777	protein_coding	MOB3A	55.69	0.114336	sexM	F	841	~sex+(1|manifest)+cngeneson+pc_mito+brain_region+age	0.840267	1185
ENSG00000082805	0.0157061	0.762876	1.25248	0.273277	protein_coding	ERC1	39.35	0.114383	sexM	F	1097	~sex+(1|manifest)+cngeneson+pc_mito+brain_region+age	0.357542	2646
ENSG00000130749	0.0157074	-0.231135	-0.0500546	-0.412215	protein_coding	ZC3H4	51.96	0.114383	sexM	F	1261	~sex+(1|manifest)+cngeneson+pc_mito+brain_region+age	0.0556115	5340
ENSG00000160584	0.0156684	0.705329	1.05577	0.35489	protein_coding	SIK3	40.48	0.114383	sexM	F	5461	~sex+(1|manifest)+cngeneson+pc_mito+brain_region+age	0.857959	1162
ENSG00000172243	0.0156505	-2.26275	-0.148927	-4.37657	protein_coding	CLEC7A	37.42	0.114383	sexM	F	615	~sex+(1|manifest)+cngeneson+pc_mito+brain_region+age	2.24106	338
ENSG00000176485	0.0157125	-0.345731	-0.145192	-0.546269	protein_coding	PLAAT3	45.82	0.114383	sexM	F	3041	~sex+(1|manifest)+cngeneson+pc_mito+brain_region+age	0.0486403	5433
ENSG00000048991	0.0158565	0.530745	0.919134	0.142355	protein_coding	R3HDM1	37.98	0.115288	sexM	F	4024	~sex+(1|manifest)+cngeneson+pc_mito+brain_region+age	0.118227	4618
ENSG00000089280	0.0159378	-0.492574	-0.0812499	-0.903898	protein_coding	FUS	47.07	0.115523	sexM	F	3809	~sex+(1|manifest)+cngeneson+pc_mito+brain_region+age	0.541527	1866
ENSG00000090621	0.0159462	-1.68029	-0.156329	-3.20426	protein_coding	PABPC4	47.21	0.115523	sexM	F	3332	~sex+(1|manifest)+cngeneson+pc_mito+brain_region+age	2.69701	248
ENSG00000164989	0.0159477	-0.428821	-0.177667	-0.679975	protein_coding	CCDC171	37.42	0.115523	sexM	F	5158	~sex+(1|manifest)+cngeneson+pc_mito+brain_region+age	0.231181	3465
ENSG00000144161	0.0160753	-0.359717	-0.145303	-0.574132	protein_coding	ZC3H8	38.5	0.116303	sexM	F	3617	~sex+(1|manifest)+cngeneson+pc_mito+brain_region+age	0.0110651	5811
ENSG00000108061	0.0160975	0.781064	1.30121	0.260919	protein_coding	SHOC2	35.06	0.116321	sexM	F	1790	~sex+(1|manifest)+cngeneson+pc_mito+brain_region+age	0.106424	4745
ENSG00000088538	0.016212	0.799748	1.24151	0.357982	protein_coding	DOCK3	40.17	0.117005	sexM	F	2596	~sex+(1|manifest)+cngeneson+pc_mito+brain_region+age	0.198074	3766
ENSG00000071054	0.0162788	-0.804174	-0.189246	-1.4191	protein_coding	MAP4K4	41.04	0.117252	sexM	F	3747	~sex+(1|manifest)+cngeneson+pc_mito+brain_region+age	0.120591	4584
ENSG00000110324	0.0162861	1.37009	2.16653	0.573648	protein_coding	IL10RA	49.19	0.117252	sexM	F	3926	~sex+(1|manifest)+cngeneson+pc_mito+brain_region+age	1.69105	518
ENSG00000065413	0.0164307	-0.352106	-0.134359	-0.569854	protein_coding	ANKRD44	40.24	0.118148	sexM	F	3756	~sex+(1|manifest)+cngeneson+pc_mito+brain_region+age	1.9461	430
ENSG00000003147	0.0166267	-1.09343	-0.350519	-1.83633	protein_coding	ICA1	40.3	0.119412	sexM	F	1889	~sex+(1|manifest)+cngeneson+pc_mito+brain_region+age	2.6808	253
ENSG00000109670	0.0166855	1.02027	1.70267	0.337867	protein_coding	FBXW7	35.41	0.119688	sexM	F	5644	~sex+(1|manifest)+cngeneson+pc_mito+brain_region+age	0.264092	3211
ENSG00000151779	0.0167448	0.839935	1.60064	0.0792334	protein_coding	NBAS	38.12	0.119967	sexM	F	4821	~sex+(1|manifest)+cngeneson+pc_mito+brain_region+age	0.380132	2530
ENSG00000005020	0.0168465	0.494772	0.813157	0.176387	protein_coding	SKAP2	36.94	0.120549	sexM	F	4984	~sex+(1|manifest)+cngeneson+pc_mito+brain_region+age	0.353718	2671
ENSG00000173511	0.0169367	-0.301876	-0.121517	-0.482235	protein_coding	VEGFB	60.01	0.121047	sexM	F	3833	~sex+(1|manifest)+cngeneson+pc_mito+brain_region+age	0.47756	2098
ENSG00000119522	0.0170257	0.99032	1.5856	0.395038	protein_coding	DENND1A	42.52	0.121241	sexM	F	2572	~sex+(1|manifest)+cngeneson+pc_mito+brain_region+age	0.585274	1711
ENSG00000155363	0.0170065	-0.298803	-0.116795	-0.480811	protein_coding	MOV10	48.61	0.121241	sexM	F	4168	~sex+(1|manifest)+cngeneson+pc_mito+brain_region+age	0.129416	4474
ENSG00000196712	0.017047	0.64081	1.05803	0.223592	protein_coding	NF1	37.62	0.121246	sexM	F	597	~sex+(1|manifest)+cngeneson+pc_mito+brain_region+age	0.632833	1579
ENSG00000074706	0.0171285	-1.56613	-0.276717	-2.85554	protein_coding	IPCEF1	40.14	0.121679	sexM	F	972	~sex+(1|manifest)+cngeneson+pc_mito+brain_region+age	0.424783	2313
ENSG00000197959	0.0171982	-0.983272	-0.0526662	-1.91388	protein_coding	DNM3	37.28	0.122026	sexM	F	2233	~sex+(1|manifest)+cngeneson+pc_mito+brain_region+age	0.0536274	5365
ENSG00000180104	0.0172524	-0.499117	0.0786258	-1.07686	protein_coding	EXOC3	51.23	0.122263	sexM	F	636	~sex+(1|manifest)+cngeneson+pc_mito+brain_region+age	0.146457	4303
ENSG00000103066	0.0173196	-1.05284	-0.399541	-1.70613	protein_coding	PLA2G15	53.91	0.122444	sexM	F	5069	~sex+(1|manifest)+cngeneson+pc_mito+brain_region+age	0.491731	2044
ENSG00000127184	0.0173035	0.4642	0.76739	0.161009	protein_coding	COX7C	42.04	0.122444	sexM	F	674	~sex+(1|manifest)+cngeneson+pc_mito+brain_region+age	0.937644	1053
ENSG00000113269	0.0174635	0.535102	0.857002	0.213203	protein_coding	RNF130	42.83	0.123066	sexM	F	2311	~sex+(1|manifest)+cngeneson+pc_mito+brain_region+age	1.16073	832
ENSG00000145741	0.0174783	0.27484	0.422972	0.126708	protein_coding	BTF3	38.63	0.123066	sexM	F	4134	~sex+(1|manifest)+cngeneson+pc_mito+brain_region+age	0.444479	2217
ENSG00000181481	0.0174912	-0.613896	-0.0161453	-1.21165	protein_coding	RNF135	46.14	0.123066	sexM	F	483	~sex+(1|manifest)+cngeneson+pc_mito+brain_region+age	0.242065	3375
ENSG00000164074	0.0175375	-0.357419	-0.0703562	-0.644482	protein_coding	ABHD18	39.8	0.123245	sexM	F	4113	~sex+(1|manifest)+cngeneson+pc_mito+brain_region+age	0.0412017	5518
ENSG00000163320	0.0176247	0.515398	1.28404	-0.253245	protein_coding	CGGBP1	35.99	0.123709	sexM	F	2427	~sex+(1|manifest)+cngeneson+pc_mito+brain_region+age	0.379826	2534
ENSG00000188811	0.0176722	-0.575078	-0.0885085	-1.06165	protein_coding	NHLRC3	37.72	0.123895	sexM	F	1565	~sex+(1|manifest)+cngeneson+pc_mito+brain_region+age	0.332047	2799
ENSG00000151414	0.0179041	0.989417	1.5925	0.386334	protein_coding	NEK7	35.84	0.125222	sexM	F	4255	~sex+(1|manifest)+cngeneson+pc_mito+brain_region+age	0.208962	3663
ENSG00000154429	0.0178892	-0.294275	-0.0879917	-0.500558	protein_coding	CCSAP	43.58	0.125222	sexM	F	2263	~sex+(1|manifest)+cngeneson+pc_mito+brain_region+age	0.111789	4693
ENSG00000014164	0.0180094	0.380574	0.635514	0.125633	protein_coding	ZC3H3	58.38	0.125809	sexM	F	562	~sex+(1|manifest)+cngeneson+pc_mito+brain_region+age	1.49044	618
ENSG00000103227	0.0181336	-0.715236	-0.185275	-1.2452	protein_coding	LMF1	56.82	0.126351	sexM	F	4425	~sex+(1|manifest)+cngeneson+pc_mito+brain_region+age	0.308261	2924
ENSG00000119335	0.0181944	0.504699	0.831494	0.177903	protein_coding	SET	49.47	0.126351	sexM	F	3912	~sex+(1|manifest)+cngeneson+pc_mito+brain_region+age	0.577487	1741
ENSG00000128604	0.0181578	-1.02338	-0.169356	-1.87739	protein_coding	IRF5	56.44	0.126351	sexM	F	4981	~sex+(1|manifest)+cngeneson+pc_mito+brain_region+age	0.903692	1105
ENSG00000133119	0.0181757	-0.340964	-0.0333492	-0.648579	protein_coding	RFC3	37.82	0.126351	sexM	F	4893	~sex+(1|manifest)+cngeneson+pc_mito+brain_region+age	0.398183	2427
ENSG00000159658	0.018135	-0.395172	-0.145139	-0.645204	protein_coding	EFCAB14	40.28	0.126351	sexM	F	68	~sex+(1|manifest)+cngeneson+pc_mito+brain_region+age	0.170993	4045
ENSG00000177706	0.0182727	0.662489	1.0503	0.274682	protein_coding	FAM20C	60	0.126664	sexM	F	3210	~sex+(1|manifest)+cngeneson+pc_mito+brain_region+age	1.51171	610
ENSG00000203667	0.0182826	0.434963	0.836479	0.0334471	protein_coding	COX20	38.72	0.126664	sexM	F	2247	~sex+(1|manifest)+cngeneson+pc_mito+brain_region+age	0.302636	2956
ENSG00000109381	0.01834	0.795799	1.28743	0.304173	protein_coding	ELF2	39.88	0.126913	sexM	F	3700	~sex+(1|manifest)+cngeneson+pc_mito+brain_region+age	0.312968	2900
ENSG00000139370	0.0184341	-0.484479	0.261188	-1.23015	protein_coding	SLC15A4	45.84	0.127264	sexM	F	918	~sex+(1|manifest)+cngeneson+pc_mito+brain_region+age	0.245509	3353
ENSG00000167792	0.0184313	-0.278937	0.0521035	-0.609978	protein_coding	NDUFV1	56.2	0.127264	sexM	F	2466	~sex+(1|manifest)+cngeneson+pc_mito+brain_region+age	0.239951	3388
ENSG00000182511	0.0184855	-1.18676	0.418569	-2.7921	protein_coding	FES	59.18	0.12747	sexM	F	558	~sex+(1|manifest)+cngeneson+pc_mito+brain_region+age	0.153273	4227
ENSG00000157637	0.0185129	-0.384889	-0.10131	-0.668468	protein_coding	SLC38A10	56.71	0.127509	sexM	F	3979	~sex+(1|manifest)+cngeneson+pc_mito+brain_region+age	0.15112	4248
ENSG00000107719	0.0187419	-1.35193	-0.508122	-2.19574	protein_coding	PALD1	52.22	0.128858	sexM	F	3644	~sex+(1|manifest)+cngeneson+pc_mito+brain_region+age	3.47563	168
ENSG00000111897	0.0187963	0.381084	0.616554	0.145613	protein_coding	SERINC1	35.93	0.128858	sexM	F	5607	~sex+(1|manifest)+cngeneson+pc_mito+brain_region+age	0.687836	1433
ENSG00000197006	0.0187858	-0.694494	0.788211	-2.1772	protein_coding	METTL9	42.83	0.128858	sexM	F	5221	~sex+(1|manifest)+cngeneson+pc_mito+brain_region+age	0.0421743	5505
ENSG00000198833	0.0188611	-0.800654	0.183064	-1.78437	protein_coding	UBE2J1	39.93	0.129001	sexM	F	1270	~sex+(1|manifest)+cngeneson+pc_mito+brain_region+age	0.222332	3536
ENSG00000120594	0.0190039	-0.0497835	0.391558	-0.491125	protein_coding	PLXDC2	37.34	0.129676	sexM	F	743	~sex+(1|manifest)+cngeneson+pc_mito+brain_region+age	0.53606	1886
ENSG00000126882	0.0189907	-0.807296	-0.313813	-1.30078	protein_coding	FAM78A	53.88	0.129676	sexM	F	4333	~sex+(1|manifest)+cngeneson+pc_mito+brain_region+age	0.553625	1824
ENSG00000109189	0.0190669	-0.28442	-0.101059	-0.467781	protein_coding	USP46	41.36	0.129858	sexM	F	4309	~sex+(1|manifest)+cngeneson+pc_mito+brain_region+age	0.210429	3645
ENSG00000109762	0.0190747	0.654033	1.14176	0.166306	protein_coding	SNX25	41.36	0.129858	sexM	F	2609	~sex+(1|manifest)+cngeneson+pc_mito+brain_region+age	0.118996	4607
ENSG00000152518	0.0191365	-1.00944	0.311486	-2.33037	protein_coding	ZFP36L2	55.93	0.130128	sexM	F	2083	~sex+(1|manifest)+cngeneson+pc_mito+brain_region+age	1.3892	675
ENSG00000178538	0.0192175	-1.32991	-0.272394	-2.38744	protein_coding	CA8	39.03	0.130528	sexM	F	4118	~sex+(1|manifest)+cngeneson+pc_mito+brain_region+age	0.207728	3678
ENSG00000008988	0.0192711	1.21678	2.24669	0.186875	protein_coding	RPS20	41.73	0.130609	sexM	F	309	~sex+(1|manifest)+cngeneson+pc_mito+brain_region+age	1.9339	435
ENSG00000134294	0.0192739	0.951108	1.7546	0.147619	protein_coding	SLC38A2	38.31	0.130609	sexM	F	2682	~sex+(1|manifest)+cngeneson+pc_mito+brain_region+age	0.586724	1705
ENSG00000011243	0.0195173	-0.453777	-0.139285	-0.768269	protein_coding	AKAP8L	48.86	0.131955	sexM	F	3786	~sex+(1|manifest)+cngeneson+pc_mito+brain_region+age	0.119544	4601
ENSG00000151893	0.0195996	0.651083	1.02345	0.278712	protein_coding	CACUL1	39.56	0.132359	sexM	F	4808	~sex+(1|manifest)+cngeneson+pc_mito+brain_region+age	0.195864	3782
ENSG00000135679	0.019873	-0.327233	0.354978	-1.00944	protein_coding	MDM2	39.81	0.134041	sexM	F	5243	~sex+(1|manifest)+cngeneson+pc_mito+brain_region+age	0.499798	2005
ENSG00000158195	0.0199143	-0.752757	-0.272052	-1.23346	protein_coding	WASF2	44.01	0.134041	sexM	F	1585	~sex+(1|manifest)+cngeneson+pc_mito+brain_region+age	1.76131	494
ENSG00000162521	0.0199169	-0.342911	-0.0844854	-0.601336	protein_coding	RBBP4	42.94	0.134041	sexM	F	4402	~sex+(1|manifest)+cngeneson+pc_mito+brain_region+age	0.0766758	5087
ENSG00000112419	0.0200172	1.11395	1.83684	0.391054	protein_coding	PHACTR2	40.02	0.134325	sexM	F	5597	~sex+(1|manifest)+cngeneson+pc_mito+brain_region+age	0.258306	3262
ENSG00000148339	0.0200076	-0.464258	-0.1569	-0.771616	protein_coding	SLC25A25	49.9	0.134325	sexM	F	1057	~sex+(1|manifest)+cngeneson+pc_mito+brain_region+age	0.0580416	5303
ENSG00000158435	0.0200277	-0.223497	-0.0632102	-0.383784	protein_coding	CNOT11	43.2	0.134325	sexM	F	3376	~sex+(1|manifest)+cngeneson+pc_mito+brain_region+age	0.048746	5431
ENSG00000112200	0.0200847	0.57556	0.915288	0.235831	protein_coding	ZNF451	36.73	0.134553	sexM	F	2155	~sex+(1|manifest)+cngeneson+pc_mito+brain_region+age	0.361926	2619
ENSG00000113761	0.0201865	-0.293696	-0.106703	-0.480689	protein_coding	ZNF346	46.38	0.135082	sexM	F	2337	~sex+(1|manifest)+cngeneson+pc_mito+brain_region+age	0.0306154	5621
ENSG00000110851	0.0203613	-0.232309	-0.0598506	-0.404767	protein_coding	PRDM4	41.2	0.136097	sexM	F	5797	~sex+(1|manifest)+cngeneson+pc_mito+brain_region+age	0.0695051	5170
ENSG00000101160	0.0204779	0.675803	1.16922	0.182388	protein_coding	CTSZ	56.78	0.136721	sexM	F	4761	~sex+(1|manifest)+cngeneson+pc_mito+brain_region+age	2.41719	294
ENSG00000100991	0.0206742	0.537793	0.909956	0.165629	protein_coding	TRPC4AP	42.92	0.137073	sexM	F	1248	~sex+(1|manifest)+cngeneson+pc_mito+brain_region+age	0.162813	4124
ENSG00000110048	0.020669	0.0756856	0.272666	-0.121295	protein_coding	OSBP	42.65	0.137073	sexM	F	1423	~sex+(1|manifest)+cngeneson+pc_mito+brain_region+age	0.117368	4628
ENSG00000135776	0.0206479	-0.3827	-0.167814	-0.597586	protein_coding	ABCB10	43.63	0.137073	sexM	F	5106	~sex+(1|manifest)+cngeneson+pc_mito+brain_region+age	0.109407	4716
ENSG00000143344	0.020717	0.698053	1.62319	-0.227084	protein_coding	RGL1	39.98	0.137073	sexM	F	4503	~sex+(1|manifest)+cngeneson+pc_mito+brain_region+age	0.753703	1322
ENSG00000148248	0.020575	-0.136806	0.0263319	-0.299945	protein_coding	SURF4	52.38	0.137073	sexM	F	4392	~sex+(1|manifest)+cngeneson+pc_mito+brain_region+age	0.282478	3087
ENSG00000163812	0.0206911	-0.454864	-0.160251	-0.749478	protein_coding	ZDHHC3	47.26	0.137073	sexM	F	3552	~sex+(1|manifest)+cngeneson+pc_mito+brain_region+age	0.172111	4037
ENSG00000235568	0.020645	-0.32412	0.324617	-0.972856	protein_coding	NFAM1	54.9	0.137073	sexM	F	580	~sex+(1|manifest)+cngeneson+pc_mito+brain_region+age	0.0872154	4952
ENSG00000172671	0.0207431	-0.230422	-0.0582632	-0.40258	protein_coding	ZFAND4	37.95	0.137091	sexM	F	797	~sex+(1|manifest)+cngeneson+pc_mito+brain_region+age	0.0268127	5663
ENSG00000182095	0.0207903	-0.766862	-0.157367	-1.37636	protein_coding	TNRC18	54.68	0.137249	sexM	F	2455	~sex+(1|manifest)+cngeneson+pc_mito+brain_region+age	1.28874	736
ENSG00000145439	0.0208517	-0.338701	0.273608	-0.95101	protein_coding	CBR4	38.87	0.1375	sexM	F	1114	~sex+(1|manifest)+cngeneson+pc_mito+brain_region+age	0.016929	5759
ENSG00000216937	0.0208966	-0.728045	0.0477317	-1.50382	protein_coding	CCDC7	37.33	0.137641	sexM	F	5546	~sex+(1|manifest)+cngeneson+pc_mito+brain_region+age	0.187518	3864
ENSG00000144747	0.0209922	0.337774	0.596812	0.0787366	protein_coding	TMF1	36.6	0.138116	sexM	F	711	~sex+(1|manifest)+cngeneson+pc_mito+brain_region+age	0.282806	3083
ENSG00000139832	0.0212245	0.838325	1.33563	0.341022	protein_coding	RAB20	49.73	0.139486	sexM	F	5763	~sex+(1|manifest)+cngeneson+pc_mito+brain_region+age	0.710194	1384
ENSG00000120885	0.0212737	0.0621604	1.17422	-1.0499	protein_coding	CLU	49.61	0.1395	sexM	F	1200	~sex+(1|manifest)+cngeneson+pc_mito+brain_region+age	2.09431	373
ENSG00000104427	0.0213002	-0.211656	-0.0424218	-0.380891	protein_coding	ZC2HC1A	34.77	0.139519	sexM	F	43	~sex+(1|manifest)+cngeneson+pc_mito+brain_region+age	0.066202	5212
ENSG00000104870	0.0215348	-0.795227	-0.0736194	-1.51684	protein_coding	FCGRT	52.9	0.140742	sexM	F	2855	~sex+(1|manifest)+cngeneson+pc_mito+brain_region+age	0.359724	2633
ENSG00000213047	0.0215342	0.62662	1.00001	0.253225	protein_coding	DENND1B	34.32	0.140742	sexM	F	1460	~sex+(1|manifest)+cngeneson+pc_mito+brain_region+age	0.292884	3012
ENSG00000111231	0.0216652	-0.747773	0.0660694	-1.56161	protein_coding	GPN3	45.03	0.141407	sexM	F	4098	~sex+(1|manifest)+cngeneson+pc_mito+brain_region+age	0.0784802	5062
ENSG00000257093	0.0216847	-0.693369	-0.167665	-1.21907	protein_coding	DENND11	43.52	0.141407	sexM	F	2187	~sex+(1|manifest)+cngeneson+pc_mito+brain_region+age	0.826902	1203
ENSG00000035862	0.0217833	-0.542902	-0.0423623	-1.04344	protein_coding	TIMP2	52.6	0.141599	sexM	F	4951	~sex+(1|manifest)+cngeneson+pc_mito+brain_region+age	0.260168	3245
ENSG00000134910	0.0217489	-0.433195	0.27581	-1.1422	protein_coding	STT3A	41.03	0.141599	sexM	F	3145	~sex+(1|manifest)+cngeneson+pc_mito+brain_region+age	0.372117	2566
ENSG00000196872	0.0217863	-0.893761	-0.181596	-1.60593	protein_coding	CRACDL	46.02	0.141599	sexM	F	1559	~sex+(1|manifest)+cngeneson+pc_mito+brain_region+age	0.812067	1234
ENSG00000106723	0.0220168	-0.760568	-0.0571005	-1.46403	protein_coding	SPIN1	41.25	0.142939	sexM	F	5640	~sex+(1|manifest)+cngeneson+pc_mito+brain_region+age	0.344193	2726
ENSG00000130511	0.0222662	-0.361793	-0.15289	-0.570696	protein_coding	SSBP4	64.53	0.144399	sexM	F	2257	~sex+(1|manifest)+cngeneson+pc_mito+brain_region+age	0.213558	3620
ENSG00000078328	0.0224203	-1.06497	-0.340243	-1.7897	protein_coding	RBFOX1	42.38	0.1452	sexM	F	5757	~sex+(1|manifest)+cngeneson+pc_mito+brain_region+age	4.88036	88
ENSG00000178573	0.022439	-1.91302	-0.164115	-3.66193	protein_coding	MAF	44.86	0.1452	sexM	F	3382	~sex+(1|manifest)+cngeneson+pc_mito+brain_region+age	1.56261	579
ENSG00000138777	0.0225066	0.713697	1.37699	0.0504059	protein_coding	PPA2	36.65	0.145477	sexM	F	4870	~sex+(1|manifest)+cngeneson+pc_mito+brain_region+age	0.591158	1695
ENSG00000116117	0.0226533	-0.521405	-0.213659	-0.829151	protein_coding	PARD3B	37.59	0.146264	sexM	F	5164	~sex+(1|manifest)+cngeneson+pc_mito+brain_region+age	0.183469	3910
ENSG00000048471	0.0228872	-0.819145	-0.293437	-1.34485	protein_coding	SNX29	47.13	0.147451	sexM	F	3815	~sex+(1|manifest)+cngeneson+pc_mito+brain_region+age	0.741726	1338
ENSG00000134882	0.0228788	-0.605907	-0.179219	-1.03259	protein_coding	UBAC2	41.75	0.147451	sexM	F	5029	~sex+(1|manifest)+cngeneson+pc_mito+brain_region+age	0.707448	1387
ENSG00000100836	0.0229414	-1.24952	-0.166391	-2.33265	protein_coding	PABPN1	50.48	0.147638	sexM	F	2742	~sex+(1|manifest)+cngeneson+pc_mito+brain_region+age	0.719114	1369
ENSG00000077721	0.0230037	0.315169	0.703998	-0.0736609	protein_coding	UBE2A	40.03	0.147877	sexM	F	5272	~sex+(1|manifest)+cngeneson+pc_mito+brain_region+age	0.284404	3070
ENSG00000018699	0.0231455	0.428471	0.715324	0.141619	protein_coding	TTC27	39.46	0.148252	sexM	F	3012	~sex+(1|manifest)+cngeneson+pc_mito+brain_region+age	0.385354	2495
ENSG00000060749	0.0232119	-0.435677	-0.021401	-0.849953	protein_coding	QSER1	38.69	0.148252	sexM	F	1799	~sex+(1|manifest)+cngeneson+pc_mito+brain_region+age	0.327741	2821
ENSG00000100422	0.0231067	0.440896	0.727046	0.154747	protein_coding	CERK	51.43	0.148252	sexM	F	3241	~sex+(1|manifest)+cngeneson+pc_mito+brain_region+age	0.651351	1519
ENSG00000105366	0.023184	-0.694469	0.23834	-1.62728	protein_coding	SIGLEC8	51.85	0.148252	sexM	F	2451	~sex+(1|manifest)+cngeneson+pc_mito+brain_region+age	0.0263033	5670
ENSG00000141367	0.0232132	1.22935	1.98341	0.475295	protein_coding	CLTC	38.54	0.148252	sexM	F	3435	~sex+(1|manifest)+cngeneson+pc_mito+brain_region+age	1.48988	619
ENSG00000180304	0.0232642	-0.193463	0.0242171	-0.411143	protein_coding	OAZ2	47.83	0.148416	sexM	F	4652	~sex+(1|manifest)+cngeneson+pc_mito+brain_region+age	0.279253	3108
ENSG00000055917	0.0233642	0.751269	1.26316	0.239381	protein_coding	PUM2	37.42	0.148893	sexM	F	5557	~sex+(1|manifest)+cngeneson+pc_mito+brain_region+age	0.707439	1388
ENSG00000108639	0.0235051	-0.612583	-0.139407	-1.08576	protein_coding	SYNGR2	62.06	0.149467	sexM	F	4741	~sex+(1|manifest)+cngeneson+pc_mito+brain_region+age	0.381484	2522
ENSG00000163605	0.0234913	0.442786	0.745354	0.140217	protein_coding	PPP4R2	38.81	0.149467	sexM	F	3093	~sex+(1|manifest)+cngeneson+pc_mito+brain_region+age	0.407215	2376
ENSG00000075413	0.0235854	0.645413	1.06386	0.226968	protein_coding	MARK3	42.16	0.149675	sexM	F	3002	~sex+(1|manifest)+cngeneson+pc_mito+brain_region+age	0.832184	1193
ENSG00000180611	0.0235887	0.661839	1.09003	0.233645	protein_coding	MB21D2	42.65	0.149675	sexM	F	4564	~sex+(1|manifest)+cngeneson+pc_mito+brain_region+age	1.21224	798
ENSG00000181222	0.0237254	-0.236583	0.00835155	-0.481517	protein_coding	POLR2A	49.69	0.15038	sexM	F	2111	~sex+(1|manifest)+cngeneson+pc_mito+brain_region+age	0.36	2631
ENSG00000140264	0.0237842	1.20051	2.31631	0.0847171	protein_coding	SERF2	49.05	0.150591	sexM	F	590	~sex+(1|manifest)+cngeneson+pc_mito+brain_region+age	0.890832	1118
ENSG00000103064	0.0238194	-0.943898	-0.116616	-1.77118	protein_coding	SLC7A6	47.81	0.150651	sexM	F	5423	~sex+(1|manifest)+cngeneson+pc_mito+brain_region+age	1.80285	474
ENSG00000140367	0.0238685	0.376067	0.584255	0.167878	protein_coding	UBE2Q2	38.56	0.150799	sexM	F	5191	~sex+(1|manifest)+cngeneson+pc_mito+brain_region+age	0.343979	2729
ENSG00000101158	0.0239596	-0.513391	-0.110751	-0.916031	protein_coding	NELFCD	48.57	0.150942	sexM	F	3293	~sex+(1|manifest)+cngeneson+pc_mito+brain_region+age	0.342251	2737
ENSG00000157985	0.023965	1.05844	1.69042	0.426463	protein_coding	AGAP1	47.33	0.150942	sexM	F	3478	~sex+(1|manifest)+cngeneson+pc_mito+brain_region+age	0.953929	1035
ENSG00000174574	0.0239764	0.149285	0.350063	-0.0514925	protein_coding	AKIRIN1	43.8	0.150942	sexM	F	4264	~sex+(1|manifest)+cngeneson+pc_mito+brain_region+age	0.127904	4491
ENSG00000087206	0.0240575	0.578287	0.914211	0.242362	protein_coding	UIMC1	42.38	0.151021	sexM	F	3228	~sex+(1|manifest)+cngeneson+pc_mito+brain_region+age	0.869373	1148
ENSG00000104529	0.0240487	0.338687	0.618034	0.05934	protein_coding	EEF1D	61.99	0.151021	sexM	F	5351	~sex+(1|manifest)+cngeneson+pc_mito+brain_region+age	0.570888	1763
ENSG00000100596	0.0240974	-1.09937	-0.342318	-1.85642	protein_coding	SPTLC2	41.31	0.15111	sexM	F	5663	~sex+(1|manifest)+cngeneson+pc_mito+brain_region+age	2.45368	287
ENSG00000134884	0.0241809	-0.741799	0.180657	-1.66426	protein_coding	ARGLU1	37.63	0.151472	sexM	F	2720	~sex+(1|manifest)+cngeneson+pc_mito+brain_region+age	1.38748	677
ENSG00000109906	0.0243014	1.31216	2.18861	0.435701	protein_coding	ZBTB16	47.46	0.152065	sexM	F	3550	~sex+(1|manifest)+cngeneson+pc_mito+brain_region+age	0.822902	1208
ENSG00000115020	0.0243432	0.593605	1.09128	0.095929	protein_coding	PIKFYVE	37.09	0.152165	sexM	F	1998	~sex+(1|manifest)+cngeneson+pc_mito+brain_region+age	0.331971	2800
ENSG00000152102	0.024392	0.329156	0.556471	0.101841	protein_coding	FAM168B	45.79	0.152307	sexM	F	55	~sex+(1|manifest)+cngeneson+pc_mito+brain_region+age	0.291674	3021
ENSG00000198911	0.0244782	-1.16355	-0.415963	-1.91113	protein_coding	SREBF2	48.21	0.152684	sexM	F	1518	~sex+(1|manifest)+cngeneson+pc_mito+brain_region+age	2.11627	365
ENSG00000111596	0.0245116	1.17006	2.2781	0.0620165	protein_coding	CNOT2	35.15	0.15273	sexM	F	2593	~sex+(1|manifest)+cngeneson+pc_mito+brain_region+age	0.655847	1508
ENSG00000017427	0.0245716	-2.22839	0.340714	-4.79749	protein_coding	IGF1	39.7	0.152937	sexM	F	3114	~sex+(1|manifest)+cngeneson+pc_mito+brain_region+age	1.36784	690
ENSG00000168036	0.0246584	1.105	1.94618	0.263817	protein_coding	CTNNB1	39.9	0.153096	sexM	F	738	~sex+(1|manifest)+cngeneson+pc_mito+brain_region+age	0.18807	3856
ENSG00000204856	0.0246744	-0.445786	0.195987	-1.08756	protein_coding	FAM216A	43.73	0.153096	sexM	F	1073	~sex+(1|manifest)+cngeneson+pc_mito+brain_region+age	0.0942097	4870
ENSG00000145495	0.0247144	1.05804	1.94543	0.170645	protein_coding	MARCHF6	39.32	0.153183	sexM	F	4200	~sex+(1|manifest)+cngeneson+pc_mito+brain_region+age	0.208801	3668
ENSG00000136250	0.0248819	-1.05869	-0.3355	-1.78189	protein_coding	AOAH	41.56	0.153429	sexM	F	4275	~sex+(1|manifest)+cngeneson+pc_mito+brain_region+age	1.14855	849
ENSG00000139793	0.0249067	2.36679	4.45391	0.279661	protein_coding	MBNL2	40.24	0.153429	sexM	F	722	~sex+(1|manifest)+cngeneson+pc_mito+brain_region+age	0.539764	1873
ENSG00000157216	0.0249359	0.543045	0.88672	0.199371	protein_coding	SSBP3	50.93	0.153429	sexM	F	4632	~sex+(1|manifest)+cngeneson+pc_mito+brain_region+age	0.0824254	5015
ENSG00000169564	0.0249368	0.914859	1.48562	0.3441	protein_coding	PCBP1	54.89	0.153429	sexM	F	3905	~sex+(1|manifest)+cngeneson+pc_mito+brain_region+age	0.508649	1975
ENSG00000175471	0.0248421	0.744776	1.42396	0.065595	protein_coding	MCTP1	37.29	0.153429	sexM	F	2069	~sex+(1|manifest)+cngeneson+pc_mito+brain_region+age	0.450403	2196
ENSG00000118508	0.0250135	-0.768963	-0.115744	-1.42218	protein_coding	RAB32	38.94	0.15358	sexM	F	4062	~sex+(1|manifest)+cngeneson+pc_mito+brain_region+age	0.154447	4216
ENSG00000147010	0.0250958	-0.296174	0.0381019	-0.63045	protein_coding	SH3KBP1	43.06	0.15358	sexM	F	2845	~sex+(1|manifest)+cngeneson+pc_mito+brain_region+age	0.278811	3112
ENSG00000159216	0.025064	-0.595975	-0.147316	-1.04463	protein_coding	RUNX1	41.54	0.15358	sexM	F	1739	~sex+(1|manifest)+cngeneson+pc_mito+brain_region+age	1.37373	684
ENSG00000165819	0.0250679	-1.29358	0.303356	-2.89051	protein_coding	METTL3	42.48	0.15358	sexM	F	2781	~sex+(1|manifest)+cngeneson+pc_mito+brain_region+age	0.210932	3641
ENSG00000205659	0.025079	-0.215345	0.00831669	-0.439007	protein_coding	LIN52	40.2	0.15358	sexM	F	4472	~sex+(1|manifest)+cngeneson+pc_mito+brain_region+age	0.0516208	5386
ENSG00000267680	0.025118	-0.296939	-0.100262	-0.493616	protein_coding	ZNF224	39.97	0.15358	sexM	F	873	~sex+(1|manifest)+cngeneson+pc_mito+brain_region+age	0.125915	4515
ENSG00000162613	0.025269	0.975528	1.75277	0.198283	protein_coding	FUBP1	36.32	0.154183	sexM	F	2109	~sex+(1|manifest)+cngeneson+pc_mito+brain_region+age	0.613515	1622
ENSG00000108010	0.0253118	0.325391	0.550524	0.100257	protein_coding	GLRX3	42.15	0.154284	sexM	F	5011	~sex+(1|manifest)+cngeneson+pc_mito+brain_region+age	0.527025	1914
ENSG00000197594	0.0254676	-0.950882	-0.149866	-1.7519	protein_coding	ENPP1	38.19	0.155073	sexM	F	2397	~sex+(1|manifest)+cngeneson+pc_mito+brain_region+age	0.228722	3490
ENSG00000163960	0.025519	0.630038	0.997133	0.262944	protein_coding	UBXN7	42.27	0.155225	sexM	F	5245	~sex+(1|manifest)+cngeneson+pc_mito+brain_region+age	0.0930315	4882
ENSG00000121350	0.0256821	-0.155355	0.0162474	-0.326957	protein_coding	PYROXD1	36.32	0.155738	sexM	F	427	~sex+(1|manifest)+cngeneson+pc_mito+brain_region+age	0.0613464	5265
ENSG00000168610	0.0256827	0.467067	0.805904	0.12823	protein_coding	STAT3	45.02	0.155738	sexM	F	5038	~sex+(1|manifest)+cngeneson+pc_mito+brain_region+age	1.54855	587
ENSG00000116030	0.0257173	0.189693	0.35437	0.0250149	protein_coding	SUMO1	41.66	0.155787	sexM	F	4731	~sex+(1|manifest)+cngeneson+pc_mito+brain_region+age	0.160574	4150
ENSG00000125877	0.0259616	-0.350421	-0.0858508	-0.61499	protein_coding	ITPA	50.89	0.156944	sexM	F	2316	~sex+(1|manifest)+cngeneson+pc_mito+brain_region+age	0.199042	3755
ENSG00000100380	0.0260338	1.61008	3.35627	-0.13611	protein_coding	ST13	38.21	0.156966	sexM	F	3494	~sex+(1|manifest)+cngeneson+pc_mito+brain_region+age	0.287081	3056
ENSG00000149091	0.0260454	-0.463827	-0.140059	-0.787595	protein_coding	DGKZ	56.98	0.156966	sexM	F	4092	~sex+(1|manifest)+cngeneson+pc_mito+brain_region+age	0.329117	2810
ENSG00000163935	0.0260256	0.0947589	0.316445	-0.126928	protein_coding	SFMBT1	40.71	0.156966	sexM	F	2516	~sex+(1|manifest)+cngeneson+pc_mito+brain_region+age	0.34733	2702
ENSG00000105223	0.0261477	-0.506592	0.115096	-1.12828	protein_coding	PLD3	52.33	0.15726	sexM	F	1535	~sex+(1|manifest)+cngeneson+pc_mito+brain_region+age	0.427167	2300
ENSG00000166479	0.0261383	0.547207	0.8743	0.220115	protein_coding	TMX3	36.04	0.15726	sexM	F	1170	~sex+(1|manifest)+cngeneson+pc_mito+brain_region+age	0.292625	3014
ENSG00000101966	0.026257	-0.34701	-0.0624047	-0.631616	protein_coding	XIAP	41.98	0.157757	sexM	F	2637	~sex+(1|manifest)+cngeneson+pc_mito+brain_region+age	0.00262957	5866
ENSG00000168092	0.0263063	0.283545	0.487414	0.0796768	protein_coding	PAFAH1B2	43.37	0.157892	sexM	F	1734	~sex+(1|manifest)+cngeneson+pc_mito+brain_region+age	0.421062	2330
ENSG00000108946	0.0263483	0.555224	0.896021	0.214427	protein_coding	PRKAR1A	41.97	0.157982	sexM	F	4428	~sex+(1|manifest)+cngeneson+pc_mito+brain_region+age	0.465919	2143
ENSG00000160294	0.0263767	-0.287673	0.050776	-0.626122	protein_coding	MCM3AP	47.4	0.157992	sexM	F	810	~sex+(1|manifest)+cngeneson+pc_mito+brain_region+age	0.126333	4508
ENSG00000147905	0.0264587	0.894087	1.53989	0.24828	protein_coding	ZCCHC7	36.61	0.158087	sexM	F	1595	~sex+(1|manifest)+cngeneson+pc_mito+brain_region+age	0.361339	2626
ENSG00000163389	0.0264635	-0.0962739	0.148896	-0.341444	protein_coding	POGLUT1	41.15	0.158087	sexM	F	1533	~sex+(1|manifest)+cngeneson+pc_mito+brain_region+age	0.351759	2680
ENSG00000168209	0.0264733	1.16791	1.89813	0.437679	protein_coding	DDIT4	58.64	0.158087	sexM	F	2820	~sex+(1|manifest)+cngeneson+pc_mito+brain_region+age	1.93549	433
ENSG00000122515	0.026552	-0.280033	-0.07755	-0.482516	protein_coding	ZMIZ2	56.51	0.158396	sexM	F	1262	~sex+(1|manifest)+cngeneson+pc_mito+brain_region+age	0.15726	4187
ENSG00000221978	0.0266262	-0.422056	-0.135305	-0.708808	protein_coding	CCNL2	51.38	0.158518	sexM	F	2841	~sex+(1|manifest)+cngeneson+pc_mito+brain_region+age	0.359559	2634
ENSG00000124193	0.0267409	-0.320236	0.38246	-1.02293	protein_coding	SRSF6	42.3	0.15904	sexM	F	512	~sex+(1|manifest)+cngeneson+pc_mito+brain_region+age	0.220716	3555
ENSG00000142920	0.0269837	-1.74138	-0.415571	-3.06718	protein_coding	AZIN2	46.14	0.16016	sexM	F	2375	~sex+(1|manifest)+cngeneson+pc_mito+brain_region+age	0.452593	2187
ENSG00000091039	0.0271556	0.986907	1.6095	0.364318	protein_coding	OSBPL8	36.48	0.1609	sexM	F	3515	~sex+(1|manifest)+cngeneson+pc_mito+brain_region+age	0.313848	2895
ENSG00000106615	0.0271631	0.0848092	0.318436	-0.148818	protein_coding	RHEB	42	0.1609	sexM	F	2160	~sex+(1|manifest)+cngeneson+pc_mito+brain_region+age	0.104751	4759
ENSG00000079332	0.0273363	-0.0533544	0.11695	-0.223659	protein_coding	SAR1A	40.56	0.161168	sexM	F	3898	~sex+(1|manifest)+cngeneson+pc_mito+brain_region+age	0.0821529	5018
ENSG00000160191	0.0273284	-0.566769	0.165517	-1.29905	protein_coding	PDE9A	51.29	0.161168	sexM	F	5378	~sex+(1|manifest)+cngeneson+pc_mito+brain_region+age	1.45823	634
ENSG00000164597	0.0273479	0.726119	1.21156	0.240678	protein_coding	COG5	37.09	0.161168	sexM	F	2229	~sex+(1|manifest)+cngeneson+pc_mito+brain_region+age	0.312549	2901
ENSG00000183160	0.0273981	-1.07865	-0.0311752	-2.12612	protein_coding	TMEM119	56.19	0.161168	sexM	F	4382	~sex+(1|manifest)+cngeneson+pc_mito+brain_region+age	0.105752	4748
ENSG00000185591	0.0274002	0.438113	0.707641	0.168585	protein_coding	SP1	45.65	0.161168	sexM	F	3285	~sex+(1|manifest)+cngeneson+pc_mito+brain_region+age	0.182673	3919
ENSG00000198561	0.027327	-0.439685	-0.0725025	-0.806868	protein_coding	CTNND1	42.81	0.161168	sexM	F	583	~sex+(1|manifest)+cngeneson+pc_mito+brain_region+age	0.283189	3079
ENSG00000226124	0.0273783	-0.913521	-0.271286	-1.55576	protein_coding	FTCDNL1	40.09	0.161168	sexM	F	201	~sex+(1|manifest)+cngeneson+pc_mito+brain_region+age	0.0571093	5319
ENSG00000166925	0.0274529	-0.284264	-0.0536026	-0.514926	protein_coding	TSC22D4	58	0.161317	sexM	F	1466	~sex+(1|manifest)+cngeneson+pc_mito+brain_region+age	0.0563898	5329
ENSG00000160948	0.0275227	-0.403233	-0.111785	-0.69468	protein_coding	VPS28	63.23	0.161511	sexM	F	4244	~sex+(1|manifest)+cngeneson+pc_mito+brain_region+age	0.0120461	5803
ENSG00000197162	0.0275683	-0.511465	-0.0063197	-1.01661	protein_coding	ZNF785	49.75	0.161511	sexM	F	2088	~sex+(1|manifest)+cngeneson+pc_mito+brain_region+age	0.0862221	4966
ENSG00000142065	0.0277279	-0.430749	-0.137688	-0.72381	protein_coding	ZFP14	42.69	0.162205	sexM	F	4389	~sex+(1|manifest)+cngeneson+pc_mito+brain_region+age	0.0829441	5006
ENSG00000160752	0.027742	-0.40823	-0.117316	-0.699144	protein_coding	FDPS	50.48	0.162205	sexM	F	1599	~sex+(1|manifest)+cngeneson+pc_mito+brain_region+age	0.406432	2381
ENSG00000100325	0.0277886	-0.302537	0.00958561	-0.614661	protein_coding	ASCC2	48.94	0.162316	sexM	F	1219	~sex+(1|manifest)+cngeneson+pc_mito+brain_region+age	0.174021	4014
ENSG00000058063	0.0280345	0.74244	1.20027	0.284606	protein_coding	ATP11B	36.02	0.16359	sexM	F	5620	~sex+(1|manifest)+cngeneson+pc_mito+brain_region+age	0.519788	1936
ENSG00000054267	0.0284579	0.815744	1.375	0.256488	protein_coding	ARID4B	39.95	0.164867	sexM	F	486	~sex+(1|manifest)+cngeneson+pc_mito+brain_region+age	0.169825	4057
ENSG00000090061	0.0284791	0.245874	0.427667	0.0640815	protein_coding	CCNK	50.14	0.164867	sexM	F	5174	~sex+(1|manifest)+cngeneson+pc_mito+brain_region+age	0.291584	3022
ENSG00000105939	0.0285597	-1.3447	0.266866	-2.95627	protein_coding	ZC3HAV1	43.41	0.164867	sexM	F	5089	~sex+(1|manifest)+cngeneson+pc_mito+brain_region+age	0.210925	3642
ENSG00000115694	0.0285997	-0.300642	-0.041563	-0.559721	protein_coding	STK25	59.3	0.164867	sexM	F	4196	~sex+(1|manifest)+cngeneson+pc_mito+brain_region+age	0.221883	3541
ENSG00000117174	0.0283589	0.196595	0.435537	-0.042347	protein_coding	ZNHIT6	36.47	0.164867	sexM	F	46	~sex+(1|manifest)+cngeneson+pc_mito+brain_region+age	0.686243	1439
ENSG00000124789	0.0285625	0.545272	0.897798	0.192745	protein_coding	NUP153	40.21	0.164867	sexM	F	3046	~sex+(1|manifest)+cngeneson+pc_mito+brain_region+age	0.422613	2320
ENSG00000129450	0.0286177	-0.561783	1.12343	-2.247	protein_coding	SIGLEC9	47.77	0.164867	sexM	F	5261	~sex+(1|manifest)+cngeneson+pc_mito+brain_region+age	3.04928	205
ENSG00000136238	0.0284305	-1.16267	-0.358393	-1.96694	protein_coding	RAC1	45.86	0.164867	sexM	F	1215	~sex+(1|manifest)+cngeneson+pc_mito+brain_region+age	0.254126	3292
ENSG00000137996	0.0283525	-0.30432	-0.10427	-0.504369	protein_coding	RTCA	39.06	0.164867	sexM	F	2060	~sex+(1|manifest)+cngeneson+pc_mito+brain_region+age	0.107503	4733
ENSG00000138182	0.0285652	-0.719248	-0.200167	-1.23833	protein_coding	KIF20B	35.16	0.164867	sexM	F	5520	~sex+(1|manifest)+cngeneson+pc_mito+brain_region+age	0.121621	4574
ENSG00000171659	0.0285123	-1.75409	0.568918	-4.0771	protein_coding	GPR34	38.35	0.164867	sexM	F	4878	~sex+(1|manifest)+cngeneson+pc_mito+brain_region+age	0.242722	3367
ENSG00000184216	0.0283858	-0.175401	-0.0271833	-0.32362	protein_coding	IRAK1	61.62	0.164867	sexM	F	550	~sex+(1|manifest)+cngeneson+pc_mito+brain_region+age	0.0529555	5377
ENSG00000242247	0.0283993	0.592048	0.988388	0.195709	protein_coding	ARFGAP3	45	0.164867	sexM	F	2550	~sex+(1|manifest)+cngeneson+pc_mito+brain_region+age	1.16702	827
ENSG00000002549	0.028774	-0.684874	-0.181438	-1.18831	protein_coding	LAP3	44.17	0.165443	sexM	F	2444	~sex+(1|manifest)+cngeneson+pc_mito+brain_region+age	1.77339	488
ENSG00000102786	0.0288887	0.953334	1.59728	0.309389	protein_coding	INTS6	36.13	0.165655	sexM	F	3282	~sex+(1|manifest)+cngeneson+pc_mito+brain_region+age	0.64248	1551
ENSG00000138119	0.0288953	-0.465373	-0.121215	-0.809531	protein_coding	MYOF	44.36	0.165655	sexM	F	3944	~sex+(1|manifest)+cngeneson+pc_mito+brain_region+age	0.0302275	5626
ENSG00000155096	0.0288459	0.820563	1.34514	0.295988	protein_coding	AZIN1	40.81	0.165655	sexM	F	2428	~sex+(1|manifest)+cngeneson+pc_mito+brain_region+age	0.210401	3647
ENSG00000051523	0.0290532	-2.50513	-0.381521	-4.62873	protein_coding	CYBA	61.63	0.166236	sexM	F	4457	~sex+(1|manifest)+cngeneson+pc_mito+brain_region+age	1.63589	556
ENSG00000166428	0.0290314	-4.12489	0.331653	-8.58144	protein_coding	PLD4	61.65	0.166236	sexM	F	4011	~sex+(1|manifest)+cngeneson+pc_mito+brain_region+age	0.356581	2650
ENSG00000160305	0.0292023	-0.988602	0.258484	-2.23569	protein_coding	DIP2A	44.88	0.166927	sexM	F	4569	~sex+(1|manifest)+cngeneson+pc_mito+brain_region+age	0.479373	2087
ENSG00000197859	0.0292378	-2.03492	0.0263081	-4.09615	protein_coding	ADAMTSL2	59.43	0.166968	sexM	F	634	~sex+(1|manifest)+cngeneson+pc_mito+brain_region+age	0.647537	1532
ENSG00000084234	0.0294932	-0.361703	0.182562	-0.905968	protein_coding	APLP2	43.97	0.167937	sexM	F	1103	~sex+(1|manifest)+cngeneson+pc_mito+brain_region+age	0.0949417	4866
ENSG00000117505	0.0296825	-0.368949	-0.0810166	-0.656881	protein_coding	DR1	36.44	0.168526	sexM	F	2029	~sex+(1|manifest)+cngeneson+pc_mito+brain_region+age	0.0443897	5479
ENSG00000143393	0.0296338	-0.35031	-0.0810006	-0.61962	protein_coding	PI4KB	48.46	0.168526	sexM	F	4742	~sex+(1|manifest)+cngeneson+pc_mito+brain_region+age	0.127997	4490
ENSG00000187098	0.0296661	1.49156	2.45492	0.528196	protein_coding	MITF	38.56	0.168526	sexM	F	165	~sex+(1|manifest)+cngeneson+pc_mito+brain_region+age	1.67818	531
ENSG00000116641	0.0298831	1.00863	1.69045	0.326806	protein_coding	DOCK7	36.07	0.169501	sexM	F	5130	~sex+(1|manifest)+cngeneson+pc_mito+brain_region+age	0.210679	3644
ENSG00000100225	0.0300508	0.350979	0.569417	0.132541	protein_coding	FBXO7	38.81	0.170124	sexM	F	2925	~sex+(1|manifest)+cngeneson+pc_mito+brain_region+age	0.333893	2788
ENSG00000171681	0.0300343	0.902336	1.5689	0.235766	protein_coding	ATF7IP	36.1	0.170124	sexM	F	2603	~sex+(1|manifest)+cngeneson+pc_mito+brain_region+age	0.096576	4845
ENSG00000188641	0.0300919	2.34325	4.22556	0.460932	protein_coding	DPYD	35.1	0.170193	sexM	F	3779	~sex+(1|manifest)+cngeneson+pc_mito+brain_region+age	8.44158	35
ENSG00000139278	0.0301814	-2.24381	-0.370187	-4.11744	protein_coding	GLIPR1	37.72	0.170535	sexM	F	2834	~sex+(1|manifest)+cngeneson+pc_mito+brain_region+age	0.323939	2841
ENSG00000164327	0.0302333	0.894696	1.64691	0.142478	protein_coding	RICTOR	35.53	0.170664	sexM	F	2610	~sex+(1|manifest)+cngeneson+pc_mito+brain_region+age	0.178181	3966
ENSG00000058668	0.0303953	0.937483	1.93214	-0.0571716	protein_coding	ATP2B4	46.48	0.170767	sexM	F	3441	~sex+(1|manifest)+cngeneson+pc_mito+brain_region+age	1.81757	471
ENSG00000065665	0.0305998	-0.189201	-0.0117341	-0.366668	protein_coding	SEC61A2	43.14	0.170767	sexM	F	2235	~sex+(1|manifest)+cngeneson+pc_mito+brain_region+age	0.0590745	5295
ENSG00000088930	0.0305373	1.03313	1.89162	0.174633	protein_coding	XRN2	37.21	0.170767	sexM	F	5422	~sex+(1|manifest)+cngeneson+pc_mito+brain_region+age	1.27306	747
ENSG00000120159	0.0303725	-0.0594577	0.152175	-0.27109	protein_coding	CAAP1	37.23	0.170767	sexM	F	3687	~sex+(1|manifest)+cngeneson+pc_mito+brain_region+age	0.222134	3538
ENSG00000127022	0.0305702	-0.254636	0.401885	-0.911156	protein_coding	CANX	45.64	0.170767	sexM	F	3264	~sex+(1|manifest)+cngeneson+pc_mito+brain_region+age	0.123966	4543
ENSG00000142552	0.0305715	-0.56994	-0.000464872	-1.13941	protein_coding	RCN3	53.5	0.170767	sexM	F	5108	~sex+(1|manifest)+cngeneson+pc_mito+brain_region+age	0.246694	3347
ENSG00000144357	0.0303879	0.847711	1.43002	0.265405	protein_coding	UBR3	36.88	0.170767	sexM	F	5102	~sex+(1|manifest)+cngeneson+pc_mito+brain_region+age	0.771513	1285
ENSG00000162636	0.030572	-0.577179	-0.176355	-0.978003	protein_coding	FAM102B	39.64	0.170767	sexM	F	299	~sex+(1|manifest)+cngeneson+pc_mito+brain_region+age	0.173077	4023
ENSG00000163125	0.0303484	0.531864	0.88806	0.175669	protein_coding	RPRD2	41.76	0.170767	sexM	F	4596	~sex+(1|manifest)+cngeneson+pc_mito+brain_region+age	0.279565	3106
ENSG00000168246	0.0305239	0.33665	0.544604	0.128696	protein_coding	UBTD2	41.24	0.170767	sexM	F	4028	~sex+(1|manifest)+cngeneson+pc_mito+brain_region+age	0.322755	2847
ENSG00000173852	0.0304223	0.523615	0.93107	0.11616	protein_coding	DPY19L1	37.49	0.170767	sexM	F	4667	~sex+(1|manifest)+cngeneson+pc_mito+brain_region+age	0.140498	4362
ENSG00000253352	0.0305643	0.335727	0.664702	0.00675117	protein_coding	TUG1	42.03	0.170767	sexM	F	3304	~sex+(1|manifest)+cngeneson+pc_mito+brain_region+age	0.103412	4767
ENSG00000176407	0.0307025	0.471092	0.83337	0.108815	protein_coding	KCMF1	41.72	0.171015	sexM	F	1852	~sex+(1|manifest)+cngeneson+pc_mito+brain_region+age	0.884584	1130
ENSG00000058799	0.0307663	0.251204	0.438931	0.0634772	protein_coding	YIPF1	43.43	0.171209	sexM	F	939	~sex+(1|manifest)+cngeneson+pc_mito+brain_region+age	0.547439	1846
ENSG00000114480	0.0308568	0.912566	1.59757	0.227567	protein_coding	GBE1	35.25	0.17155	sexM	F	5692	~sex+(1|manifest)+cngeneson+pc_mito+brain_region+age	1.03374	950
ENSG00000100650	0.0309453	-0.842351	-0.246706	-1.438	protein_coding	SRSF5	43.68	0.171717	sexM	F	5407	~sex+(1|manifest)+cngeneson+pc_mito+brain_region+age	0.886206	1126
ENSG00000137815	0.0309202	-0.337494	-0.120078	-0.55491	protein_coding	RTF1	45.65	0.171717	sexM	F	4871	~sex+(1|manifest)+cngeneson+pc_mito+brain_region+age	0.0671407	5199
ENSG00000188994	0.0309796	0.456593	0.90758	0.00560696	protein_coding	ZNF292	37.68	0.171745	sexM	F	2472	~sex+(1|manifest)+cngeneson+pc_mito+brain_region+age	0.602677	1659
ENSG00000122545	0.0313362	0.852787	1.41782	0.287758	protein_coding	SEPTIN7	36.13	0.17307	sexM	F	3430	~sex+(1|manifest)+cngeneson+pc_mito+brain_region+age	0.404197	2391
ENSG00000167081	0.0313069	1.05025	1.71216	0.388337	protein_coding	PBX3	37.29	0.17307	sexM	F	2030	~sex+(1|manifest)+cngeneson+pc_mito+brain_region+age	2.11516	367
ENSG00000168137	0.0313092	1.00121	1.75882	0.243594	protein_coding	SETD5	39.13	0.17307	sexM	F	3522	~sex+(1|manifest)+cngeneson+pc_mito+brain_region+age	0.813527	1229
ENSG00000182054	0.0312876	-0.50085	-0.164505	-0.837194	protein_coding	IDH2	52.49	0.17307	sexM	F	1886	~sex+(1|manifest)+cngeneson+pc_mito+brain_region+age	0.0443129	5480
ENSG00000147454	0.0313887	1.51127	2.5625	0.460032	protein_coding	SLC25A37	48.38	0.173197	sexM	F	1134	~sex+(1|manifest)+cngeneson+pc_mito+brain_region+age	8.99459	30
ENSG00000146070	0.0314988	-1.05929	0.0582254	-2.1768	protein_coding	PLA2G7	40.97	0.173642	sexM	F	1149	~sex+(1|manifest)+cngeneson+pc_mito+brain_region+age	0.921516	1070
ENSG00000052126	0.0317511	1.23501	2.0843	0.385724	protein_coding	PLEKHA5	38.09	0.174672	sexM	F	5181	~sex+(1|manifest)+cngeneson+pc_mito+brain_region+age	0.142903	4332
ENSG00000143507	0.0318045	0.687793	1.15508	0.220505	protein_coding	DUSP10	41.32	0.174672	sexM	F	1750	~sex+(1|manifest)+cngeneson+pc_mito+brain_region+age	0.347589	2699
ENSG00000163945	0.0317459	-0.260034	-0.0712506	-0.448817	protein_coding	UVSSA	56.87	0.174672	sexM	F	2496	~sex+(1|manifest)+cngeneson+pc_mito+brain_region+age	0.641083	1556
ENSG00000172493	0.0317856	0.796489	1.54681	0.0461673	protein_coding	AFF1	41.19	0.174672	sexM	F	4904	~sex+(1|manifest)+cngeneson+pc_mito+brain_region+age	0.0605268	5278
ENSG00000118564	0.0318938	0.573334	0.953159	0.193509	protein_coding	FBXL5	37.86	0.175	sexM	F	2776	~sex+(1|manifest)+cngeneson+pc_mito+brain_region+age	1.68147	524
ENSG00000062598	0.0319589	0.189509	0.350879	0.0281385	protein_coding	ELMO2	44.15	0.17503	sexM	F	5440	~sex+(1|manifest)+cngeneson+pc_mito+brain_region+age	0.207911	3675
ENSG00000179912	0.0319506	-0.908874	-0.313195	-1.50455	protein_coding	R3HDM2	43.16	0.17503	sexM	F	4448	~sex+(1|manifest)+cngeneson+pc_mito+brain_region+age	0.371008	2573
ENSG00000164136	0.0319931	1.43392	2.55055	0.317292	protein_coding	IL15	37.14	0.175054	sexM	F	1225	~sex+(1|manifest)+cngeneson+pc_mito+brain_region+age	4.23729	117
ENSG00000115685	0.0320275	-0.173279	-0.00974277	-0.336815	protein_coding	PPP1R7	48.38	0.17508	sexM	F	1220	~sex+(1|manifest)+cngeneson+pc_mito+brain_region+age	0.176075	3987
ENSG00000030582	0.0322071	-0.557337	0.871028	-1.9857	protein_coding	GRN	57.73	0.175572	sexM	F	5434	~sex+(1|manifest)+cngeneson+pc_mito+brain_region+age	0.0823638	5016
ENSG00000112033	0.032193	1.76798	3.02239	0.513567	protein_coding	PPARD	49.53	0.175572	sexM	F	1383	~sex+(1|manifest)+cngeneson+pc_mito+brain_region+age	5.37995	76
ENSG00000152359	0.0321865	-0.462416	-0.0939901	-0.830843	protein_coding	POC5	37.26	0.175572	sexM	F	1663	~sex+(1|manifest)+cngeneson+pc_mito+brain_region+age	0.109024	4722
ENSG00000135205	0.032395	-0.69983	0.071683	-1.47134	protein_coding	CCDC146	39.17	0.176433	sexM	F	1168	~sex+(1|manifest)+cngeneson+pc_mito+brain_region+age	0.470719	2119
ENSG00000187164	0.0325889	-0.524872	-0.0933728	-0.956372	protein_coding	SHTN1	39.09	0.177325	sexM	F	2540	~sex+(1|manifest)+cngeneson+pc_mito+brain_region+age	1.12043	872
ENSG00000151849	0.0327949	-0.218973	-0.0509156	-0.38703	protein_coding	CENPJ	41.37	0.177691	sexM	F	4934	~sex+(1|manifest)+cngeneson+pc_mito+brain_region+age	0.0663153	5209
ENSG00000165521	0.0327249	-0.163491	0.0044927	-0.331474	protein_coding	EML5	37.41	0.177691	sexM	F	3968	~sex+(1|manifest)+cngeneson+pc_mito+brain_region+age	0.0446723	5475
ENSG00000171631	0.0326924	-1.563	0.398039	-3.52404	protein_coding	P2RY6	52.28	0.177691	sexM	F	155	~sex+(1|manifest)+cngeneson+pc_mito+brain_region+age	0.255294	3283
ENSG00000186298	0.0328073	0.0392737	0.470746	-0.392199	protein_coding	PPP1CC	41.52	0.177691	sexM	F	2835	~sex+(1|manifest)+cngeneson+pc_mito+brain_region+age	0.0227397	5695
ENSG00000197756	0.0327946	1.42398	2.42302	0.424933	protein_coding	RPL37A	44.42	0.177691	sexM	F	3834	~sex+(1|manifest)+cngeneson+pc_mito+brain_region+age	2.36741	310
ENSG00000162129	0.0328772	-0.310576	-0.0720609	-0.549091	protein_coding	CLPB	45.77	0.177906	sexM	F	3171	~sex+(1|manifest)+cngeneson+pc_mito+brain_region+age	0.0970817	4840
ENSG00000048649	0.0329187	0.495894	0.871067	0.12072	protein_coding	RSF1	39.04	0.177967	sexM	F	2608	~sex+(1|manifest)+cngeneson+pc_mito+brain_region+age	0.116361	4645
ENSG00000081237	0.0334484	0.400574	0.728009	0.073139	protein_coding	PTPRC	34.25	0.179183	sexM	F	1686	~sex+(1|manifest)+cngeneson+pc_mito+brain_region+age	1.67878	530
ENSG00000095485	0.0332191	0.207047	0.380071	0.0340238	protein_coding	CWF19L1	42.57	0.179183	sexM	F	3144	~sex+(1|manifest)+cngeneson+pc_mito+brain_region+age	0.50643	1984
ENSG00000115318	0.0333408	-0.736732	-0.244354	-1.22911	protein_coding	LOXL3	50.67	0.179183	sexM	F	5825	~sex+(1|manifest)+cngeneson+pc_mito+brain_region+age	0.206271	3698
ENSG00000122862	0.0334192	2.91392	5.02226	0.805568	protein_coding	SRGN	42.48	0.179183	sexM	F	5758	~sex+(1|manifest)+cngeneson+pc_mito+brain_region+age	4.52427	99
ENSG00000132155	0.0334285	0.41261	0.750591	0.0746303	protein_coding	RAF1	42.66	0.179183	sexM	F	684	~sex+(1|manifest)+cngeneson+pc_mito+brain_region+age	1.76092	495
ENSG00000134574	0.0333862	-1.42582	-0.190068	-2.66157	protein_coding	DDB2	47.15	0.179183	sexM	F	455	~sex+(1|manifest)+cngeneson+pc_mito+brain_region+age	0.120465	4587
ENSG00000148690	0.033258	-0.430432	-0.145311	-0.715553	protein_coding	FRA10AC1	34.84	0.179183	sexM	F	3715	~sex+(1|manifest)+cngeneson+pc_mito+brain_region+age	0.051061	5396
ENSG00000176915	0.0334092	0.517505	0.884777	0.150234	protein_coding	ANKLE2	50.97	0.179183	sexM	F	1800	~sex+(1|manifest)+cngeneson+pc_mito+brain_region+age	0.657712	1505
ENSG00000051108	0.0335714	-0.308785	0.0471967	-0.664767	protein_coding	HERPUD1	42.95	0.179679	sexM	F	4077	~sex+(1|manifest)+cngeneson+pc_mito+brain_region+age	0.941628	1048
ENSG00000104852	0.0337123	-0.871292	0.146417	-1.889	protein_coding	SNRNP70	53.38	0.180105	sexM	F	5694	~sex+(1|manifest)+cngeneson+pc_mito+brain_region+age	0.560435	1802
ENSG00000227345	0.0337065	0.389038	0.686387	0.0916886	protein_coding	PARG	38.39	0.180105	sexM	F	3743	~sex+(1|manifest)+cngeneson+pc_mito+brain_region+age	0.699024	1410
ENSG00000151576	0.0338089	-0.075121	0.13366	-0.283902	protein_coding	QTRT2	38.31	0.180457	sexM	F	4655	~sex+(1|manifest)+cngeneson+pc_mito+brain_region+age	0.468644	2131
ENSG00000124788	0.0338521	1.51613	2.86351	0.16875	protein_coding	ATXN1	41.86	0.180524	sexM	F	1505	~sex+(1|manifest)+cngeneson+pc_mito+brain_region+age	3.75743	142
ENSG00000100599	0.0340864	1.22638	2.16182	0.290937	protein_coding	RIN3	49.34	0.181609	sexM	F	4395	~sex+(1|manifest)+cngeneson+pc_mito+brain_region+age	12.9849	8
ENSG00000135185	0.0341571	1.00908	2.07504	-0.056872	protein_coding	TMEM243	43.9	0.18169	sexM	F	4145	~sex+(1|manifest)+cngeneson+pc_mito+brain_region+age	0.0701849	5163
ENSG00000138674	0.0341749	-0.424515	0.0463813	-0.895411	protein_coding	SEC31A	38.76	0.18169	sexM	F	280	~sex+(1|manifest)+cngeneson+pc_mito+brain_region+age	0.815713	1228
ENSG00000172890	0.0341943	-0.409019	-0.139953	-0.678086	protein_coding	NADSYN1	49.97	0.18169	sexM	F	1803	~sex+(1|manifest)+cngeneson+pc_mito+brain_region+age	0.122719	4558
ENSG00000028116	0.0343244	-0.989591	-0.311659	-1.66752	protein_coding	VRK2	35.24	0.182217	sexM	F	4306	~sex+(1|manifest)+cngeneson+pc_mito+brain_region+age	0.0112408	5810
ENSG00000076685	0.0344738	0.630216	1.11689	0.143543	protein_coding	NT5C2	42.4	0.18268	sexM	F	3803	~sex+(1|manifest)+cngeneson+pc_mito+brain_region+age	1.00562	979
ENSG00000111684	0.0345127	0.227492	0.396969	0.0580152	protein_coding	LPCAT3	44.18	0.182722	sexM	F	1217	~sex+(1|manifest)+cngeneson+pc_mito+brain_region+age	0.928989	1064
ENSG00000196975	0.0345493	-0.931455	-0.283557	-1.57935	protein_coding	ANXA4	41.93	0.182751	sexM	F	1877	~sex+(1|manifest)+cngeneson+pc_mito+brain_region+age	0.592623	1690
ENSG00000153561	0.0346683	0.107358	0.268655	-0.0539392	protein_coding	RMND5A	40.31	0.183216	sexM	F	2266	~sex+(1|manifest)+cngeneson+pc_mito+brain_region+age	0.00455247	5854
ENSG00000113273	0.0347065	-0.573481	-0.133876	-1.01309	protein_coding	ARSB	41.01	0.183253	sexM	F	5411	~sex+(1|manifest)+cngeneson+pc_mito+brain_region+age	0.390274	2470
ENSG00000173391	0.0347731	-2.22241	-0.242764	-4.20205	protein_coding	OLR1	38.78	0.183392	sexM	F	5118	~sex+(1|manifest)+cngeneson+pc_mito+brain_region+age	1.03773	940
ENSG00000163399	0.03487	0.315395	0.719004	-0.0882152	protein_coding	ATP1A1	44.46	0.183622	sexM	F	1643	~sex+(1|manifest)+cngeneson+pc_mito+brain_region+age	1.1344	857
ENSG00000138071	0.0349582	-0.46414	-0.112412	-0.815869	protein_coding	ACTR2	39.46	0.183922	sexM	F	5615	~sex+(1|manifest)+cngeneson+pc_mito+brain_region+age	0.247355	3339
ENSG00000183549	0.0351144	-1.3458	-0.199179	-2.49242	protein_coding	ACSM5	42.36	0.184413	sexM	F	1407	~sex+(1|manifest)+cngeneson+pc_mito+brain_region+age	0.0762179	5092
ENSG00000139132	0.0352039	0.654262	1.115	0.193522	protein_coding	FGD4	40.83	0.184582	sexM	F	5083	~sex+(1|manifest)+cngeneson+pc_mito+brain_region+age	0.81781	1223
ENSG00000116830	0.0353979	-0.399494	0.10538	-0.904369	protein_coding	TTF2	41.15	0.184635	sexM	F	226	~sex+(1|manifest)+cngeneson+pc_mito+brain_region+age	0.179349	3954
ENSG00000124313	0.0353205	0.137789	0.444875	-0.169297	protein_coding	IQSEC2	49.7	0.184635	sexM	F	1975	~sex+(1|manifest)+cngeneson+pc_mito+brain_region+age	0.355328	2657
ENSG00000137727	0.0353115	-1.60851	-0.424051	-2.79296	protein_coding	ARHGAP20	36.75	0.184635	sexM	F	5848	~sex+(1|manifest)+cngeneson+pc_mito+brain_region+age	1.0775	906
ENSG00000138286	0.0354129	-0.196395	0.0710647	-0.463855	protein_coding	FAM149B1	39.91	0.184635	sexM	F	3922	~sex+(1|manifest)+cngeneson+pc_mito+brain_region+age	0.0447607	5473
ENSG00000164830	0.035291	-1.25702	-0.358599	-2.15544	protein_coding	OXR1	36.58	0.184635	sexM	F	1583	~sex+(1|manifest)+cngeneson+pc_mito+brain_region+age	1.53609	594
ENSG00000172775	0.035439	-0.15266	0.139242	-0.444561	protein_coding	PSME3IP1	41.93	0.184635	sexM	F	3361	~sex+(1|manifest)+cngeneson+pc_mito+brain_region+age	0.0322949	5602
ENSG00000214517	0.0353485	0.419871	0.763749	0.0759925	protein_coding	PPME1	38.61	0.184635	sexM	F	2014	~sex+(1|manifest)+cngeneson+pc_mito+brain_region+age	0.23314	3449
ENSG00000186818	0.0355444	-2.88326	0.809547	-6.57607	protein_coding	LILRB4	47.12	0.184856	sexM	F	1908	~sex+(1|manifest)+cngeneson+pc_mito+brain_region+age	1.15621	835
ENSG00000258643	0.03552	0.523117	0.880939	0.165296	protein_coding	BCL2L2-PABPN1	46.77	0.184856	sexM	F	2887	~sex+(1|manifest)+cngeneson+pc_mito+brain_region+age	0.182216	3921
ENSG00000054967	0.0357542	-0.939654	0.776511	-2.65582	protein_coding	RELT	59.72	0.185242	sexM	F	4770	~sex+(1|manifest)+cngeneson+pc_mito+brain_region+age	0.719644	1367
ENSG00000088986	0.0357752	0.217402	0.358392	0.076411	protein_coding	DYNLL1	47.04	0.185242	sexM	F	3601	~sex+(1|manifest)+cngeneson+pc_mito+brain_region+age	1.03343	951
ENSG00000116017	0.035776	-0.556004	-0.00891779	-1.10309	protein_coding	ARID3A	58.94	0.185242	sexM	F	4732	~sex+(1|manifest)+cngeneson+pc_mito+brain_region+age	0.38511	2496
ENSG00000162374	0.0357703	-0.900021	0.0371021	-1.83714	protein_coding	ELAVL4	39.86	0.185242	sexM	F	1942	~sex+(1|manifest)+cngeneson+pc_mito+brain_region+age	1.9199	437
ENSG00000176623	0.0358343	-0.350248	-0.105843	-0.594653	protein_coding	RMDN1	38.38	0.18538	sexM	F	13	~sex+(1|manifest)+cngeneson+pc_mito+brain_region+age	0.0705588	5157
ENSG00000189067	0.0359684	0.893391	1.57145	0.215332	protein_coding	LITAF	49.14	0.18591	sexM	F	2198	~sex+(1|manifest)+cngeneson+pc_mito+brain_region+age	1.03466	948
ENSG00000067082	0.0360536	-0.0223166	0.774532	-0.819165	protein_coding	KLF6	48.08	0.186187	sexM	F	21	~sex+(1|manifest)+cngeneson+pc_mito+brain_region+age	0.643409	1549
ENSG00000106100	0.0361697	-0.466932	-0.145814	-0.788051	protein_coding	NOD1	46.77	0.186296	sexM	F	5478	~sex+(1|manifest)+cngeneson+pc_mito+brain_region+age	0.241124	3379
ENSG00000112679	0.0361232	0.392252	0.693206	0.0912979	protein_coding	DUSP22	47.53	0.186296	sexM	F	4249	~sex+(1|manifest)+cngeneson+pc_mito+brain_region+age	0.283778	3073
ENSG00000173406	0.0361609	0.735474	1.72833	-0.257384	protein_coding	DAB1	40.83	0.186296	sexM	F	1048	~sex+(1|manifest)+cngeneson+pc_mito+brain_region+age	5.49085	71
ENSG00000118705	0.0362605	-0.337797	-0.0476413	-0.627953	protein_coding	RPN2	44.36	0.1866	sexM	F	2463	~sex+(1|manifest)+cngeneson+pc_mito+brain_region+age	0.421364	2328
ENSG00000170949	0.0364012	-0.325704	-0.0739279	-0.577481	protein_coding	ZNF160	45.26	0.186997	sexM	F	5140	~sex+(1|manifest)+cngeneson+pc_mito+brain_region+age	0.0981664	4833
ENSG00000266028	0.0363743	-0.460663	-0.137874	-0.783453	protein_coding	SRGAP2	42.75	0.186997	sexM	F	623	~sex+(1|manifest)+cngeneson+pc_mito+brain_region+age	3.23933	183
ENSG00000181450	0.0364774	-0.219572	0.0853611	-0.524505	protein_coding	ZNF678	40.32	0.187225	sexM	F	506	~sex+(1|manifest)+cngeneson+pc_mito+brain_region+age	0.0510186	5397
ENSG00000054523	0.0366846	0.434446	0.72199	0.146901	protein_coding	KIF1B	42.04	0.18803	sexM	F	273	~sex+(1|manifest)+cngeneson+pc_mito+brain_region+age	0.183413	3912
ENSG00000138138	0.0366982	0.315492	0.553607	0.0773768	protein_coding	ATAD1	36.12	0.18803	sexM	F	1521	~sex+(1|manifest)+cngeneson+pc_mito+brain_region+age	0.574725	1748
ENSG00000164961	0.0372549	-0.35182	-0.105525	-0.598115	protein_coding	WASHC5	40.13	0.190716	sexM	F	4442	~sex+(1|manifest)+cngeneson+pc_mito+brain_region+age	0.216426	3592
ENSG00000149308	0.0373833	0.601161	0.986262	0.21606	protein_coding	NPAT	40.27	0.191207	sexM	F	338	~sex+(1|manifest)+cngeneson+pc_mito+brain_region+age	0.148369	4284
ENSG00000154144	0.0374542	-0.284086	0.443004	-1.01118	protein_coding	TBRG1	39.72	0.191404	sexM	F	3565	~sex+(1|manifest)+cngeneson+pc_mito+brain_region+age	0.0490498	5423
ENSG00000077157	0.0379657	0.574534	1.09391	0.0551617	protein_coding	PPP1R12B	39.63	0.192323	sexM	F	5854	~sex+(1|manifest)+cngeneson+pc_mito+brain_region+age	0.144595	4320
ENSG00000081791	0.0379817	-0.410834	-0.112316	-0.709352	protein_coding	DELE1	48.18	0.192323	sexM	F	2677	~sex+(1|manifest)+cngeneson+pc_mito+brain_region+age	0.379878	2533
ENSG00000103335	0.0380549	-0.763184	-0.192247	-1.33412	protein_coding	PIEZO1	61.99	0.192323	sexM	F	2833	~sex+(1|manifest)+cngeneson+pc_mito+brain_region+age	0.271077	3163
ENSG00000118046	0.0380131	-0.224511	-0.0458153	-0.403207	protein_coding	STK11	57.49	0.192323	sexM	F	5867	~sex+(1|manifest)+cngeneson+pc_mito+brain_region+age	0.0415961	5512
ENSG00000122566	0.0379187	1.05979	1.89515	0.22442	protein_coding	HNRNPA2B1	41.39	0.192323	sexM	F	301	~sex+(1|manifest)+cngeneson+pc_mito+brain_region+age	0.917596	1081
ENSG00000133424	0.0377553	1.01391	1.74351	0.284316	protein_coding	LARGE1	43.98	0.192323	sexM	F	3199	~sex+(1|manifest)+cngeneson+pc_mito+brain_region+age	0.68301	1449
ENSG00000151694	0.0378672	0.670949	1.37504	-0.0331398	protein_coding	ADAM17	41.31	0.192323	sexM	F	3657	~sex+(1|manifest)+cngeneson+pc_mito+brain_region+age	0.569322	1768
ENSG00000161547	0.0378418	-0.793723	-0.0746783	-1.51277	protein_coding	SRSF2	48.99	0.192323	sexM	F	2848	~sex+(1|manifest)+cngeneson+pc_mito+brain_region+age	2.41194	297
ENSG00000162695	0.0378747	0.454962	0.760883	0.14904	protein_coding	SLC30A7	35.85	0.192323	sexM	F	4183	~sex+(1|manifest)+cngeneson+pc_mito+brain_region+age	0.259055	3257
ENSG00000166689	0.0378411	0.62384	1.20911	0.0385738	protein_coding	PLEKHA7	46.37	0.192323	sexM	F	3904	~sex+(1|manifest)+cngeneson+pc_mito+brain_region+age	1.96028	422
ENSG00000168172	0.0380918	0.578195	1.02829	0.128105	protein_coding	HOOK3	40.46	0.192323	sexM	F	1548	~sex+(1|manifest)+cngeneson+pc_mito+brain_region+age	0.120559	4585
ENSG00000171189	0.0380856	-0.484867	0.407787	-1.37752	protein_coding	GRIK1	38.04	0.192323	sexM	F	5065	~sex+(1|manifest)+cngeneson+pc_mito+brain_region+age	1.01558	971
ENSG00000184207	0.0380887	-1.31847	0.399895	-3.03683	protein_coding	PGP	61.33	0.192323	sexM	F	4281	~sex+(1|manifest)+cngeneson+pc_mito+brain_region+age	0.623751	1603
ENSG00000197976	0.0378609	-1.23232	0.738535	-3.20318	protein_coding	AKAP17A	60.91	0.192323	sexM	F	2072	~sex+(1|manifest)+cngeneson+pc_mito+brain_region+age	0.64864	1530
ENSG00000148834	0.0382178	0.403732	0.669947	0.137517	protein_coding	GSTO1	41.43	0.192782	sexM	F	255	~sex+(1|manifest)+cngeneson+pc_mito+brain_region+age	0.575259	1747
ENSG00000188186	0.0382483	-0.176883	0.020887	-0.374653	protein_coding	LAMTOR4	53.24	0.192782	sexM	F	1820	~sex+(1|manifest)+cngeneson+pc_mito+brain_region+age	0.041656	5511
ENSG00000082781	0.0384653	-0.838933	-0.274687	-1.40318	protein_coding	ITGB5	46.61	0.193463	sexM	F	2773	~sex+(1|manifest)+cngeneson+pc_mito+brain_region+age	0.911	1093
ENSG00000108669	0.0384853	0.816381	1.36614	0.266621	protein_coding	CYTH1	45.26	0.193463	sexM	F	1561	~sex+(1|manifest)+cngeneson+pc_mito+brain_region+age	1.97489	414
ENSG00000111237	0.0384884	-0.454536	-0.0957624	-0.813309	protein_coding	VPS29	40.66	0.193463	sexM	F	3051	~sex+(1|manifest)+cngeneson+pc_mito+brain_region+age	0.645057	1541
ENSG00000146373	0.0385149	0.634516	1.078	0.19103	protein_coding	RNF217	36.66	0.193463	sexM	F	2106	~sex+(1|manifest)+cngeneson+pc_mito+brain_region+age	0.602749	1658
ENSG00000065060	0.0387154	0.419088	1.01853	-0.180356	protein_coding	UHRF1BP1	42.65	0.194304	sexM	F	160	~sex+(1|manifest)+cngeneson+pc_mito+brain_region+age	0.562056	1795
ENSG00000176533	0.0388719	-1.75691	-0.606527	-2.90729	protein_coding	GNG7	52.24	0.194923	sexM	F	2790	~sex+(1|manifest)+cngeneson+pc_mito+brain_region+age	0.571094	1762
ENSG00000114670	0.0389708	0.348903	0.598548	0.099258	protein_coding	NEK11	38.71	0.195252	sexM	F	2906	~sex+(1|manifest)+cngeneson+pc_mito+brain_region+age	0.129261	4475
ENSG00000114062	0.0390094	0.733828	1.1774	0.290258	protein_coding	UBE3A	36.2	0.195263	sexM	F	858	~sex+(1|manifest)+cngeneson+pc_mito+brain_region+age	0.983042	1001
ENSG00000161091	0.0390393	-0.295115	-0.0628878	-0.527342	protein_coding	MFSD12	57.07	0.195263	sexM	F	2656	~sex+(1|manifest)+cngeneson+pc_mito+brain_region+age	0.438983	2253
ENSG00000265972	0.0391462	2.10823	4.15248	0.0639895	protein_coding	TXNIP	42.39	0.195631	sexM	F	1250	~sex+(1|manifest)+cngeneson+pc_mito+brain_region+age	0.489557	2055
ENSG00000166762	0.0392199	-0.306667	-0.064172	-0.549161	protein_coding	CATSPER2	43.72	0.195833	sexM	F	2297	~sex+(1|manifest)+cngeneson+pc_mito+brain_region+age	0.0915618	4898
ENSG00000143207	0.0392835	0.708552	1.218	0.199107	protein_coding	COP1	36.3	0.195985	sexM	F	1178	~sex+(1|manifest)+cngeneson+pc_mito+brain_region+age	0.321018	2859
ENSG00000070010	0.0395889	-0.881648	0.463744	-2.22704	protein_coding	UFD1	46.94	0.197007	sexM	F	5111	~sex+(1|manifest)+cngeneson+pc_mito+brain_region+age	0.057613	5312
ENSG00000144741	0.039556	0.480263	0.903964	0.0565627	protein_coding	SLC25A26	40.15	0.197007	sexM	F	2483	~sex+(1|manifest)+cngeneson+pc_mito+brain_region+age	0.188988	3846
ENSG00000198363	0.0395544	-0.476044	-0.0940837	-0.858005	protein_coding	ASPH	38.17	0.197007	sexM	F	1729	~sex+(1|manifest)+cngeneson+pc_mito+brain_region+age	0.0899178	4926
ENSG00000123104	0.0396253	-0.35315	0.182012	-0.888312	protein_coding	ITPR2	38.26	0.197021	sexM	F	4330	~sex+(1|manifest)+cngeneson+pc_mito+brain_region+age	0.671364	1475
ENSG00000173889	0.0399007	0.694558	1.17546	0.213661	protein_coding	PHC3	37.75	0.198017	sexM	F	4226	~sex+(1|manifest)+cngeneson+pc_mito+brain_region+age	0.650079	1524
ENSG00000184574	0.0398751	-2.32005	-0.331444	-4.30865	protein_coding	LPAR5	51.24	0.198017	sexM	F	3531	~sex+(1|manifest)+cngeneson+pc_mito+brain_region+age	0.116939	4635
ENSG00000204272	0.0400358	-0.562402	-0.197251	-0.927553	protein_coding	NBDY	45.07	0.198392	sexM	F	3902	~sex+(1|manifest)+cngeneson+pc_mito+brain_region+age	0.0824723	5013
ENSG00000054282	0.0402248	0.110678	0.350038	-0.128682	protein_coding	SDCCAG8	39.81	0.199003	sexM	F	3289	~sex+(1|manifest)+cngeneson+pc_mito+brain_region+age	0.0926852	4886
ENSG00000232593	0.0402268	-0.515353	-0.0861239	-0.944582	protein_coding	KANTR	42.45	0.199003	sexM	F	5196	~sex+(1|manifest)+cngeneson+pc_mito+brain_region+age	0.122588	4562
ENSG00000077549	0.0402819	-1.18727	-0.346183	-2.02836	protein_coding	CAPZB	49.21	0.199108	sexM	F	1181	~sex+(1|manifest)+cngeneson+pc_mito+brain_region+age	1.74226	504
ENSG00000120129	0.0404209	1.13819	2.06009	0.216282	protein_coding	DUSP1	53.06	0.199292	sexM	F	5515	~sex+(1|manifest)+cngeneson+pc_mito+brain_region+age	1.14175	853
ENSG00000139644	0.040402	-0.510789	0.365207	-1.38679	protein_coding	TMBIM6	43.42	0.199292	sexM	F	1865	~sex+(1|manifest)+cngeneson+pc_mito+brain_region+age	0.0241842	5689
ENSG00000174943	0.0403567	-0.255425	-0.0723611	-0.438489	protein_coding	KCTD13	48.3	0.199292	sexM	F	395	~sex+(1|manifest)+cngeneson+pc_mito+brain_region+age	0.225395	3513
ENSG00000006459	0.0407045	-0.646991	0.372879	-1.66686	protein_coding	KDM7A	39.15	0.199559	sexM	F	4762	~sex+(1|manifest)+cngeneson+pc_mito+brain_region+age	0.169097	4067
ENSG00000063761	0.0405313	-1.24621	0.600173	-3.0926	protein_coding	ADCK1	47.62	0.199559	sexM	F	5535	~sex+(1|manifest)+cngeneson+pc_mito+brain_region+age	0.0984336	4830
ENSG00000082898	0.0406418	1.02108	2.08438	-0.042212	protein_coding	XPO1	41.09	0.199559	sexM	F	307	~sex+(1|manifest)+cngeneson+pc_mito+brain_region+age	0.13194	4445
ENSG00000092203	0.0406014	-0.0498723	0.253167	-0.352911	protein_coding	TOX4	43.81	0.199559	sexM	F	5826	~sex+(1|manifest)+cngeneson+pc_mito+brain_region+age	0.448509	2202
ENSG00000126705	0.0405605	-0.218962	-0.0293729	-0.408552	protein_coding	AHDC1	56.39	0.199559	sexM	F	431	~sex+(1|manifest)+cngeneson+pc_mito+brain_region+age	0.0201843	5725
ENSG00000126777	0.0407088	1.08207	1.90372	0.260411	protein_coding	KTN1	37.04	0.199559	sexM	F	1098	~sex+(1|manifest)+cngeneson+pc_mito+brain_region+age	0.674049	1466
ENSG00000143702	0.0407124	0.499481	0.877876	0.121087	protein_coding	CEP170	36.28	0.199559	sexM	F	5403	~sex+(1|manifest)+cngeneson+pc_mito+brain_region+age	0.918082	1080
ENSG00000120925	0.040882	-0.260734	-0.0043836	-0.517084	protein_coding	RNF170	42.83	0.200223	sexM	F	4463	~sex+(1|manifest)+cngeneson+pc_mito+brain_region+age	0.0572756	5318
ENSG00000095303	0.0410503	-2.25462	1.0071	-5.51634	protein_coding	PTGS1	50.08	0.200546	sexM	F	1214	~sex+(1|manifest)+cngeneson+pc_mito+brain_region+age	0.350526	2688
ENSG00000099622	0.0410497	-1.16875	-0.139697	-2.19781	protein_coding	CIRBP	62.55	0.200546	sexM	F	4129	~sex+(1|manifest)+cngeneson+pc_mito+brain_region+age	0.996632	987
ENSG00000120457	0.0410277	-0.92479	0.426565	-2.27615	protein_coding	KCNJ5	49.98	0.200546	sexM	F	5529	~sex+(1|manifest)+cngeneson+pc_mito+brain_region+age	1.21309	796
ENSG00000081913	0.0411703	0.632451	1.10987	0.155028	protein_coding	PHLPP1	39.46	0.200636	sexM	F	2649	~sex+(1|manifest)+cngeneson+pc_mito+brain_region+age	0.0792514	5051
ENSG00000117448	0.0411711	-1.11411	-0.0220278	-2.2062	protein_coding	AKR1A1	49.1	0.200636	sexM	F	1571	~sex+(1|manifest)+cngeneson+pc_mito+brain_region+age	1.01518	972
ENSG00000147050	0.0411496	-0.761454	-0.200391	-1.32252	protein_coding	KDM6A	38.54	0.200636	sexM	F	5100	~sex+(1|manifest)+cngeneson+pc_mito+brain_region+age	0.535833	1887
ENSG00000143799	0.0412783	-0.25314	-0.0488439	-0.457436	protein_coding	PARP1	46.86	0.200993	sexM	F	5453	~sex+(1|manifest)+cngeneson+pc_mito+brain_region+age	0.0195853	5735
ENSG00000122483	0.0413524	0.362611	0.59372	0.131503	protein_coding	CCDC18	36.98	0.201187	sexM	F	5279	~sex+(1|manifest)+cngeneson+pc_mito+brain_region+age	0.243939	3361
ENSG00000083290	0.0414509	-1.03282	-0.341352	-1.72428	protein_coding	ULK2	41.45	0.201499	sexM	F	723	~sex+(1|manifest)+cngeneson+pc_mito+brain_region+age	0.11473	4657
ENSG00000083845	0.0415409	0.441255	0.794128	0.088382	protein_coding	RPS5	51.15	0.201693	sexM	F	1204	~sex+(1|manifest)+cngeneson+pc_mito+brain_region+age	0.855884	1165
ENSG00000139508	0.0415593	-0.381102	-0.0286647	-0.733538	protein_coding	SLC46A3	40.19	0.201693	sexM	F	5851	~sex+(1|manifest)+cngeneson+pc_mito+brain_region+age	0.113342	4674
ENSG00000107798	0.041657	-0.599909	0.0881593	-1.28798	protein_coding	LIPA	41.43	0.201834	sexM	F	379	~sex+(1|manifest)+cngeneson+pc_mito+brain_region+age	0.120744	4582
ENSG00000114439	0.0416387	1.24756	2.31106	0.18407	protein_coding	BBX	36.95	0.201834	sexM	F	4057	~sex+(1|manifest)+cngeneson+pc_mito+brain_region+age	0.184849	3895
ENSG00000077044	0.0420158	0.646266	1.07289	0.219642	protein_coding	DGKD	47.77	0.203405	sexM	F	2191	~sex+(1|manifest)+cngeneson+pc_mito+brain_region+age	0.31426	2893
ENSG00000082212	0.0420827	-0.843885	-0.259205	-1.42857	protein_coding	ME2	38.58	0.203449	sexM	F	5275	~sex+(1|manifest)+cngeneson+pc_mito+brain_region+age	0.418571	2335
ENSG00000112763	0.042094	-0.318727	-0.0779024	-0.559552	protein_coding	BTN2A1	45.31	0.203449	sexM	F	2017	~sex+(1|manifest)+cngeneson+pc_mito+brain_region+age	0.181995	3924
ENSG00000106028	0.0421614	0.0536051	0.550549	-0.443339	protein_coding	SSBP1	40.78	0.203607	sexM	F	1582	~sex+(1|manifest)+cngeneson+pc_mito+brain_region+age	0.0159821	5765
ENSG00000089022	0.0422587	-0.238631	-0.0363248	-0.440936	protein_coding	MAPKAPK5	43.64	0.203632	sexM	F	1147	~sex+(1|manifest)+cngeneson+pc_mito+brain_region+age	0.0910226	4906
ENSG00000107863	0.0424102	0.550719	1.00419	0.0972516	protein_coding	ARHGAP21	39.03	0.203632	sexM	F	3655	~sex+(1|manifest)+cngeneson+pc_mito+brain_region+age	0.12039	4589
ENSG00000125386	0.0424351	0.526462	0.863727	0.189197	protein_coding	FAM193A	45.62	0.203632	sexM	F	3284	~sex+(1|manifest)+cngeneson+pc_mito+brain_region+age	0.554178	1822
ENSG00000135945	0.0423834	0.282243	0.603888	-0.0394028	protein_coding	REV1	39.33	0.203632	sexM	F	2261	~sex+(1|manifest)+cngeneson+pc_mito+brain_region+age	0.226663	3506
ENSG00000146083	0.0424134	-0.264373	-0.0365662	-0.492181	protein_coding	RNF44	60.08	0.203632	sexM	F	681	~sex+(1|manifest)+cngeneson+pc_mito+brain_region+age	0.0489791	5425
ENSG00000147650	0.0422882	0.210844	0.382775	0.0389129	protein_coding	LRP12	35.69	0.203632	sexM	F	4763	~sex+(1|manifest)+cngeneson+pc_mito+brain_region+age	0.408748	2370
ENSG00000176658	0.0424435	0.545177	0.919556	0.170798	protein_coding	MYO1D	40.83	0.203632	sexM	F	1319	~sex+(1|manifest)+cngeneson+pc_mito+brain_region+age	0.0949929	4865
ENSG00000164587	0.0425438	0.487403	0.839969	0.134836	protein_coding	RPS14	48.3	0.203879	sexM	F	2461	~sex+(1|manifest)+cngeneson+pc_mito+brain_region+age	1.95924	423
ENSG00000197020	0.0425644	0.662414	1.44188	-0.117055	protein_coding	ZNF100	38.53	0.203879	sexM	F	4553	~sex+(1|manifest)+cngeneson+pc_mito+brain_region+age	0.390951	2464
ENSG00000131773	0.0426859	-1.93051	-0.211962	-3.64905	protein_coding	KHDRBS3	38.22	0.204032	sexM	F	3315	~sex+(1|manifest)+cngeneson+pc_mito+brain_region+age	1.58123	570
ENSG00000134186	0.0427351	-1.01672	0.00277102	-2.03621	protein_coding	PRPF38B	38.13	0.204032	sexM	F	2301	~sex+(1|manifest)+cngeneson+pc_mito+brain_region+age	1.33247	715
ENSG00000140598	0.0426329	-0.410556	-0.00290076	-0.818211	protein_coding	EFL1	38.04	0.204032	sexM	F	3685	~sex+(1|manifest)+cngeneson+pc_mito+brain_region+age	0.348779	2693
ENSG00000143256	0.0427031	0.134254	0.402518	-0.13401	protein_coding	PFDN2	44.06	0.204032	sexM	F	4650	~sex+(1|manifest)+cngeneson+pc_mito+brain_region+age	0.882986	1132
ENSG00000113648	0.0428046	-0.398717	-0.0747157	-0.722718	protein_coding	MACROH2A1	47.07	0.204199	sexM	F	3996	~sex+(1|manifest)+cngeneson+pc_mito+brain_region+age	0.937965	1052
ENSG00000099246	0.0429822	0.493596	0.844302	0.142891	protein_coding	RAB18	36.65	0.204579	sexM	F	1827	~sex+(1|manifest)+cngeneson+pc_mito+brain_region+age	0.497325	2017
ENSG00000133226	0.0429781	-0.372951	-0.0553683	-0.690534	protein_coding	SRRM1	41.76	0.204579	sexM	F	4540	~sex+(1|manifest)+cngeneson+pc_mito+brain_region+age	0.0470915	5455
ENSG00000133657	0.0429887	0.70881	1.59874	-0.181121	protein_coding	ATP13A3	38.74	0.204579	sexM	F	4992	~sex+(1|manifest)+cngeneson+pc_mito+brain_region+age	1.0568	926
ENSG00000100207	0.0431418	0.255689	0.5646	-0.0532227	protein_coding	TCF20	49.75	0.205142	sexM	F	2279	~sex+(1|manifest)+cngeneson+pc_mito+brain_region+age	0.206925	3687
ENSG00000083097	0.0432917	-0.472245	-0.106223	-0.838268	protein_coding	DOP1A	35.96	0.205688	sexM	F	4431	~sex+(1|manifest)+cngeneson+pc_mito+brain_region+age	0.389777	2471
ENSG00000066629	0.0433869	-1.20178	-0.287255	-2.11631	protein_coding	EML1	45.19	0.205865	sexM	F	4551	~sex+(1|manifest)+cngeneson+pc_mito+brain_region+age	1.03583	944
ENSG00000118181	0.043399	0.711369	1.58781	-0.165069	protein_coding	RPS25	47.62	0.205865	sexM	F	1968	~sex+(1|manifest)+cngeneson+pc_mito+brain_region+age	1.84317	462
ENSG00000125846	0.04346	-0.241625	-0.0375636	-0.445686	protein_coding	ZNF133	40.41	0.205989	sexM	F	1806	~sex+(1|manifest)+cngeneson+pc_mito+brain_region+age	0.0197098	5730
ENSG00000164347	0.0435484	0.405604	0.748711	0.062496	protein_coding	GFM2	36.31	0.206241	sexM	F	5839	~sex+(1|manifest)+cngeneson+pc_mito+brain_region+age	0.263977	3213
ENSG00000057252	0.0436264	0.811666	1.44214	0.181196	protein_coding	SOAT1	39.63	0.206445	sexM	F	5280	~sex+(1|manifest)+cngeneson+pc_mito+brain_region+age	1.4496	639
ENSG00000109685	0.0437868	0.539256	0.925975	0.152537	protein_coding	NSD2	47.15	0.206871	sexM	F	126	~sex+(1|manifest)+cngeneson+pc_mito+brain_region+age	0.25729	3270
ENSG00000185432	0.0437829	-0.820493	0.798325	-2.43931	protein_coding	METTL7A	42.86	0.206871	sexM	F	676	~sex+(1|manifest)+cngeneson+pc_mito+brain_region+age	0.091029	4905
ENSG00000106344	0.0438306	0.095358	0.283316	-0.0925996	protein_coding	RBM28	43.22	0.206911	sexM	F	4080	~sex+(1|manifest)+cngeneson+pc_mito+brain_region+age	0.17545	4002
ENSG00000162923	0.0439323	0.710481	1.40525	0.0157125	protein_coding	WDR26	38.39	0.207225	sexM	F	4614	~sex+(1|manifest)+cngeneson+pc_mito+brain_region+age	0.164407	4112
ENSG00000101294	0.0444584	-0.693697	-0.189219	-1.19817	protein_coding	HM13	49.85	0.208869	sexM	F	553	~sex+(1|manifest)+cngeneson+pc_mito+brain_region+age	0.649424	1526
ENSG00000163781	0.0443322	0.346951	0.574682	0.11922	protein_coding	TOPBP1	37.94	0.208869	sexM	F	4548	~sex+(1|manifest)+cngeneson+pc_mito+brain_region+age	0.22485	3520
ENSG00000175265	0.0443807	-1.27082	-0.0983439	-2.4433	protein_coding	GOLGA8A	47.08	0.208869	sexM	F	1054	~sex+(1|manifest)+cngeneson+pc_mito+brain_region+age	1.18455	815
ENSG00000033800	0.044587	0.328038	0.567483	0.0885937	protein_coding	PIAS1	38.06	0.209306	sexM	F	5120	~sex+(1|manifest)+cngeneson+pc_mito+brain_region+age	1.4348	653
ENSG00000164187	0.0446338	-0.192404	-0.000921813	-0.383887	protein_coding	LMBRD2	35.48	0.209359	sexM	F	3471	~sex+(1|manifest)+cngeneson+pc_mito+brain_region+age	0.0840767	4989
ENSG00000125149	0.0447111	-0.931022	-0.0293032	-1.83274	protein_coding	C16orf70	47.87	0.209554	sexM	F	157	~sex+(1|manifest)+cngeneson+pc_mito+brain_region+age	0.235618	3423
ENSG00000104361	0.0447914	-0.351134	0.215445	-0.917712	protein_coding	NIPAL2	39.03	0.209764	sexM	F	2379	~sex+(1|manifest)+cngeneson+pc_mito+brain_region+age	0.273034	3150
ENSG00000085871	0.0448333	-0.663231	-0.0579438	-1.26852	protein_coding	MGST2	43.46	0.209793	sexM	F	5638	~sex+(1|manifest)+cngeneson+pc_mito+brain_region+age	0.0656888	5218
ENSG00000198265	0.0450584	0.796235	1.3652	0.227268	protein_coding	HELZ	38.17	0.210679	sexM	F	5037	~sex+(1|manifest)+cngeneson+pc_mito+brain_region+age	0.927872	1065
ENSG00000184840	0.0453014	-1.36871	0.483319	-3.22073	protein_coding	TMED9	52.72	0.211646	sexM	F	3875	~sex+(1|manifest)+cngeneson+pc_mito+brain_region+age	0.197657	3768
ENSG00000139645	0.0454189	-0.252071	-0.0583188	-0.445822	protein_coding	ANKRD52	53.51	0.212027	sexM	F	1839	~sex+(1|manifest)+cngeneson+pc_mito+brain_region+age	0.0834858	4998
ENSG00000158092	0.0454835	-0.524661	-0.0549489	-0.994372	protein_coding	NCK1	39.32	0.21216	sexM	F	1547	~sex+(1|manifest)+cngeneson+pc_mito+brain_region+age	0.127571	4494
ENSG00000178764	0.0456582	0.869679	1.54447	0.194892	protein_coding	ZHX2	46.3	0.212638	sexM	F	1468	~sex+(1|manifest)+cngeneson+pc_mito+brain_region+age	0.559448	1806
ENSG00000138767	0.0457184	0.965217	1.80789	0.122544	protein_coding	CNOT6L	36.25	0.21275	sexM	F	3270	~sex+(1|manifest)+cngeneson+pc_mito+brain_region+age	0.00423121	5857
ENSG00000159202	0.0459403	0.396912	0.67747	0.116353	protein_coding	UBE2Z	47.4	0.213276	sexM	F	410	~sex+(1|manifest)+cngeneson+pc_mito+brain_region+age	0.655221	1510
ENSG00000204642	0.0458841	-0.405422	-0.0415305	-0.769314	protein_coding	HLA-F	45.02	0.213276	sexM	F	1778	~sex+(1|manifest)+cngeneson+pc_mito+brain_region+age	0.493781	2034
ENSG00000249240	0.0459391	0.485577	0.860926	0.110228	protein_coding	AC069368.1	50.96	0.213276	sexM	F	351	~sex+(1|manifest)+cngeneson+pc_mito+brain_region+age	0.97912	1005
ENSG00000130150	0.0459999	-0.363147	-0.103026	-0.623268	protein_coding	MOSPD2	36.08	0.213384	sexM	F	71	~sex+(1|manifest)+cngeneson+pc_mito+brain_region+age	0.038311	5541
ENSG00000172175	0.0460457	0.587852	1.03424	0.14146	protein_coding	MALT1	38.93	0.213429	sexM	F	999	~sex+(1|manifest)+cngeneson+pc_mito+brain_region+age	0.614792	1620
ENSG00000023516	0.0461213	-0.0405864	0.41627	-0.497443	protein_coding	AKAP11	36.45	0.213611	sexM	F	3528	~sex+(1|manifest)+cngeneson+pc_mito+brain_region+age	0.0938568	4875
ENSG00000168264	0.0462668	-0.00118609	1.26731	-1.26968	protein_coding	IRF2BP2	48.01	0.214116	sexM	F	4374	~sex+(1|manifest)+cngeneson+pc_mito+brain_region+age	0.0934882	4878
ENSG00000150636	0.0464521	-0.580539	-0.139018	-1.02206	protein_coding	CCDC102B	35.05	0.214805	sexM	F	3791	~sex+(1|manifest)+cngeneson+pc_mito+brain_region+age	0.025156	5680
ENSG00000083828	0.0466726	-0.280202	-0.063346	-0.497058	protein_coding	ZNF586	46.13	0.215374	sexM	F	5112	~sex+(1|manifest)+cngeneson+pc_mito+brain_region+age	0.971909	1019
ENSG00000148450	0.0467217	0.0306101	0.255113	-0.193893	protein_coding	MSRB2	42.98	0.215374	sexM	F	4669	~sex+(1|manifest)+cngeneson+pc_mito+brain_region+age	0.0676432	5194
ENSG00000148660	0.0466928	-0.51593	-0.00767133	-1.02419	protein_coding	CAMK2G	51.65	0.215374	sexM	F	3844	~sex+(1|manifest)+cngeneson+pc_mito+brain_region+age	0.256519	3275
ENSG00000229117	0.046796	0.856596	1.62604	0.087151	protein_coding	RPL41	46.23	0.215548	sexM	F	4404	~sex+(1|manifest)+cngeneson+pc_mito+brain_region+age	3.50599	165
ENSG00000107551	0.0468354	0.790067	1.46581	0.114329	protein_coding	RASSF4	53.37	0.21556	sexM	F	535	~sex+(1|manifest)+cngeneson+pc_mito+brain_region+age	3.75483	143
ENSG00000117151	0.0470256	-0.326682	0.218604	-0.871968	protein_coding	CTBS	36.59	0.216266	sexM	F	3503	~sex+(1|manifest)+cngeneson+pc_mito+brain_region+age	0.0189172	5740
ENSG00000040531	0.0472171	-0.208813	-0.0460284	-0.371597	protein_coding	CTNS	54.27	0.216719	sexM	F	3568	~sex+(1|manifest)+cngeneson+pc_mito+brain_region+age	0.0287055	5647
ENSG00000166716	0.0471817	-0.35384	-0.0696103	-0.638069	protein_coding	ZNF592	45.93	0.216719	sexM	F	3673	~sex+(1|manifest)+cngeneson+pc_mito+brain_region+age	0.215464	3602
ENSG00000185658	0.0472346	0.672191	1.17177	0.172612	protein_coding	BRWD1	38.65	0.216719	sexM	F	311	~sex+(1|manifest)+cngeneson+pc_mito+brain_region+age	0.925809	1067
ENSG00000165102	0.0476325	-0.583641	0.129786	-1.29707	protein_coding	HGSNAT	44.1	0.218204	sexM	F	5134	~sex+(1|manifest)+cngeneson+pc_mito+brain_region+age	0.990102	993
ENSG00000167004	0.0476163	-0.552094	-0.0431514	-1.06104	protein_coding	PDIA3	42.99	0.218204	sexM	F	2510	~sex+(1|manifest)+cngeneson+pc_mito+brain_region+age	0.213708	3618
ENSG00000115935	0.0477345	-0.516163	-0.0950931	-0.937232	protein_coding	WIPF1	41.82	0.218436	sexM	F	4259	~sex+(1|manifest)+cngeneson+pc_mito+brain_region+age	0.0382169	5545
ENSG00000196576	0.0478043	-0.584001	-0.152339	-1.01566	protein_coding	PLXNB2	64.97	0.218481	sexM	F	5651	~sex+(1|manifest)+cngeneson+pc_mito+brain_region+age	0.0725613	5133
ENSG00000076513	0.0480356	-0.529739	-0.141896	-0.917582	protein_coding	ANKRD13A	44	0.219197	sexM	F	3335	~sex+(1|manifest)+cngeneson+pc_mito+brain_region+age	0.460563	2157
ENSG00000108306	0.0480308	0.466424	0.809742	0.123105	protein_coding	FBXL20	43.28	0.219197	sexM	F	1081	~sex+(1|manifest)+cngeneson+pc_mito+brain_region+age	0.183516	3909
ENSG00000077254	0.0483159	0.560709	0.969593	0.151826	protein_coding	USP33	38.35	0.219364	sexM	F	2071	~sex+(1|manifest)+cngeneson+pc_mito+brain_region+age	0.558724	1810
ENSG00000124214	0.0482705	0.576106	1.05199	0.100217	protein_coding	STAU1	43.2	0.219364	sexM	F	3185	~sex+(1|manifest)+cngeneson+pc_mito+brain_region+age	0.580261	1729
ENSG00000153046	0.0483331	-0.537462	0.0307523	-1.10568	protein_coding	CDYL	42.04	0.219364	sexM	F	3658	~sex+(1|manifest)+cngeneson+pc_mito+brain_region+age	0.368288	2587
ENSG00000157540	0.0482282	0.875808	1.58309	0.168522	protein_coding	DYRK1A	39.17	0.219364	sexM	F	3671	~sex+(1|manifest)+cngeneson+pc_mito+brain_region+age	0.46738	2137
ENSG00000165733	0.0482935	0.258637	0.441148	0.076126	protein_coding	BMS1	40.62	0.219364	sexM	F	3856	~sex+(1|manifest)+cngeneson+pc_mito+brain_region+age	0.131169	4456
ENSG00000187672	0.0481621	1.06425	3.01366	-0.885156	protein_coding	ERC2	40.68	0.219364	sexM	F	2621	~sex+(1|manifest)+cngeneson+pc_mito+brain_region+age	4.18618	119
ENSG00000198951	0.0481734	-1.33102	0.335702	-2.99775	protein_coding	NAGA	53.26	0.219364	sexM	F	4276	~sex+(1|manifest)+cngeneson+pc_mito+brain_region+age	0.253753	3295
ENSG00000140931	0.0484374	0.206767	0.37968	0.0338543	protein_coding	CMTM3	58.84	0.219668	sexM	F	3356	~sex+(1|manifest)+cngeneson+pc_mito+brain_region+age	0.524723	1916
ENSG00000168175	0.0485139	0.431938	0.771574	0.0923029	protein_coding	MAPK1IP1L	40.14	0.219845	sexM	F	3351	~sex+(1|manifest)+cngeneson+pc_mito+brain_region+age	0.651273	1520
ENSG00000100311	0.0485607	-0.931398	-0.230107	-1.63269	protein_coding	PDGFB	58.15	0.219888	sexM	F	2697	~sex+(1|manifest)+cngeneson+pc_mito+brain_region+age	1.69904	516
ENSG00000121578	0.048679	-0.548381	0.0345782	-1.13134	protein_coding	B4GALT4	41.63	0.220175	sexM	F	4675	~sex+(1|manifest)+cngeneson+pc_mito+brain_region+age	0.136732	4407
ENSG00000136146	0.0486989	-0.0479584	0.309676	-0.405592	protein_coding	MED4	40.77	0.220175	sexM	F	5296	~sex+(1|manifest)+cngeneson+pc_mito+brain_region+age	0.0338761	5586
ENSG00000123908	0.0487714	0.540794	0.935408	0.14618	protein_coding	AGO2	51.18	0.220333	sexM	F	3638	~sex+(1|manifest)+cngeneson+pc_mito+brain_region+age	0.179255	3955
ENSG00000168228	0.0489345	0.205223	0.373492	0.0369545	protein_coding	ZCCHC4	38.93	0.2209	sexM	F	3377	~sex+(1|manifest)+cngeneson+pc_mito+brain_region+age	0.275227	3132
ENSG00000174125	0.0489782	0.688201	1.14829	0.228109	protein_coding	TLR1	40.78	0.220928	sexM	F	4913	~sex+(1|manifest)+cngeneson+pc_mito+brain_region+age	1.26265	754
ENSG00000104365	0.0491165	-0.542514	-0.158	-0.927029	protein_coding	IKBKB	48.26	0.221212	sexM	F	971	~sex+(1|manifest)+cngeneson+pc_mito+brain_region+age	0.187002	3875
ENSG00000175029	0.0492332	-1.13272	-0.241436	-2.024	protein_coding	CTBP2	50.11	0.221568	sexM	F	2343	~sex+(1|manifest)+cngeneson+pc_mito+brain_region+age	0.75105	1325
ENSG00000011028	0.0493416	-0.955596	-0.231886	-1.67931	protein_coding	MRC2	52.16	0.221856	sexM	F	1526	~sex+(1|manifest)+cngeneson+pc_mito+brain_region+age	1.0827	900
ENSG00000178234	0.0493727	-0.378688	-0.0914359	-0.665941	protein_coding	GALNT11	41.23	0.221856	sexM	F	213	~sex+(1|manifest)+cngeneson+pc_mito+brain_region+age	0.163163	4123
ENSG00000142864	0.0494241	0.396529	0.661945	0.131113	protein_coding	SERBP1	38.87	0.221918	sexM	F	4599	~sex+(1|manifest)+cngeneson+pc_mito+brain_region+age	0.210923	3643
ENSG00000075234	0.0496801	0.237158	0.438467	0.035849	protein_coding	TTC38	54.16	0.222728	sexM	F	589	~sex+(1|manifest)+cngeneson+pc_mito+brain_region+age	0.841797	1183
ENSG00000196505	0.0496717	0.543219	1.02875	0.0576918	protein_coding	GDAP2	36.54	0.222728	sexM	F	198	~sex+(1|manifest)+cngeneson+pc_mito+brain_region+age	0.127204	4499
ENSG00000111275	0.0497882	-0.442257	-0.0468391	-0.837674	protein_coding	ALDH2	48.79	0.222995	sexM	F	3157	~sex+(1|manifest)+cngeneson+pc_mito+brain_region+age	0.149117	4276
ENSG00000172216	0.0498155	-0.494385	0.0854236	-1.07419	protein_coding	CEBPB	66.23	0.222995	sexM	F	3948	~sex+(1|manifest)+cngeneson+pc_mito+brain_region+age	3.32884	180
ENSG00000159140	0.0499016	-1.46747	-0.217192	-2.71774	protein_coding	SON	38.69	0.223065	sexM	F	3906	~sex+(1|manifest)+cngeneson+pc_mito+brain_region+age	0.555731	1820
ENSG00000185477	0.049907	1.72987	3.18691	0.272822	protein_coding	GPRIN3	38.96	0.223065	sexM	F	3641	~sex+(1|manifest)+cngeneson+pc_mito+brain_region+age	0.212446	3630
ENSG00000150337	0.0499926	-0.620749	0.445227	-1.68673	protein_coding	FCGR1A	41.93	0.223277	sexM	F	1315	~sex+(1|manifest)+cngeneson+pc_mito+brain_region+age	3.8511	135
ENSG00000165355	0.0500693	0.495891	0.844526	0.147256	protein_coding	FBXO33	38.98	0.22345	sexM	F	2872	~sex+(1|manifest)+cngeneson+pc_mito+brain_region+age	0.272338	3155
ENSG00000072415	0.0504057	0.243371	0.437161	0.0495817	protein_coding	MPP5	37.7	0.223595	sexM	F	2949	~sex+(1|manifest)+cngeneson+pc_mito+brain_region+age	0.113751	4671
ENSG00000073060	0.0503079	-0.898564	-0.0884915	-1.70864	protein_coding	SCARB1	51.45	0.223595	sexM	F	1567	~sex+(1|manifest)+cngeneson+pc_mito+brain_region+age	0.314801	2890
ENSG00000102893	0.0502814	0.735776	1.28105	0.190506	protein_coding	PHKB	38.19	0.223595	sexM	F	447	~sex+(1|manifest)+cngeneson+pc_mito+brain_region+age	0.520897	1932
ENSG00000135709	0.0503493	-0.28047	0.200679	-0.761619	protein_coding	KIAA0513	51.63	0.223595	sexM	F	2757	~sex+(1|manifest)+cngeneson+pc_mito+brain_region+age	0.151602	4243
ENSG00000166165	0.0502428	-0.410715	0.00875731	-0.830188	protein_coding	CKB	70.41	0.223595	sexM	F	4462	~sex+(1|manifest)+cngeneson+pc_mito+brain_region+age	2.24142	337
ENSG00000179981	0.0502	0.770678	1.34672	0.194637	protein_coding	TSHZ1	44.58	0.223595	sexM	F	414	~sex+(1|manifest)+cngeneson+pc_mito+brain_region+age	0.293725	3008
ENSG00000185973	0.0503306	0.407473	0.707401	0.107544	protein_coding	TMLHE	37.16	0.223595	sexM	F	2728	~sex+(1|manifest)+cngeneson+pc_mito+brain_region+age	0.329771	2806
ENSG00000205336	0.0503683	-0.921739	0.170212	-2.01369	protein_coding	ADGRG1	55.51	0.223595	sexM	F	3341	~sex+(1|manifest)+cngeneson+pc_mito+brain_region+age	3.10025	199
ENSG00000150093	0.0505539	0.751616	1.32896	0.174272	protein_coding	ITGB1	39.16	0.224083	sexM	F	497	~sex+(1|manifest)+cngeneson+pc_mito+brain_region+age	0.258525	3261
ENSG00000068650	0.0507347	0.937916	1.69106	0.18477	protein_coding	ATP11A	50.33	0.224715	sexM	F	2768	~sex+(1|manifest)+cngeneson+pc_mito+brain_region+age	1.89319	442
ENSG00000136144	0.0507775	-0.936272	-0.0552938	-1.81725	protein_coding	RCBTB1	42.22	0.224735	sexM	F	362	~sex+(1|manifest)+cngeneson+pc_mito+brain_region+age	0.144775	4319
ENSG00000153574	0.0508733	-0.165771	-0.00132633	-0.330216	protein_coding	RPIA	41.23	0.22499	sexM	F	5790	~sex+(1|manifest)+cngeneson+pc_mito+brain_region+age	0.0912334	4903
ENSG00000103274	0.0509201	-0.260687	-0.016161	-0.505213	protein_coding	NUBP1	50.62	0.225028	sexM	F	1203	~sex+(1|manifest)+cngeneson+pc_mito+brain_region+age	0.0665075	5204
ENSG00000006715	0.0511159	1.02612	1.78895	0.263284	protein_coding	VPS41	38.35	0.225477	sexM	F	4033	~sex+(1|manifest)+cngeneson+pc_mito+brain_region+age	0.112138	4688
ENSG00000137834	0.0511752	-0.470423	-0.104996	-0.83585	protein_coding	SMAD6	50.82	0.225477	sexM	F	5213	~sex+(1|manifest)+cngeneson+pc_mito+brain_region+age	0.0122538	5799
ENSG00000163513	0.0511734	-0.612565	0.5165	-1.74163	protein_coding	TGFBR2	40.79	0.225477	sexM	F	1937	~sex+(1|manifest)+cngeneson+pc_mito+brain_region+age	0.821599	1212
ENSG00000164096	0.0510684	0.337436	0.587941	0.0869315	protein_coding	C4orf3	42.89	0.225477	sexM	F	3236	~sex+(1|manifest)+cngeneson+pc_mito+brain_region+age	0.427653	2298
ENSG00000068305	0.0516305	-0.124574	0.118642	-0.36779	protein_coding	MEF2A	36.86	0.227121	sexM	F	5510	~sex+(1|manifest)+cngeneson+pc_mito+brain_region+age	1.8766	446
ENSG00000114796	0.0516778	0.946452	2.23256	-0.339662	protein_coding	KLHL24	38.98	0.227121	sexM	F	5723	~sex+(1|manifest)+cngeneson+pc_mito+brain_region+age	0.424146	2317
ENSG00000125629	0.051644	0.691187	1.23443	0.147947	protein_coding	INSIG2	37.96	0.227121	sexM	F	4026	~sex+(1|manifest)+cngeneson+pc_mito+brain_region+age	0.433033	2273
ENSG00000167978	0.05183	-1.20131	-0.221686	-2.18094	protein_coding	SRRM2	52.69	0.22751	sexM	F	5766	~sex+(1|manifest)+cngeneson+pc_mito+brain_region+age	0.605557	1650
ENSG00000100154	0.0520573	-1.4523	-0.414304	-2.4903	protein_coding	TTC28	39.91	0.228338	sexM	F	5699	~sex+(1|manifest)+cngeneson+pc_mito+brain_region+age	0.187227	3871
ENSG00000196440	0.0522431	-1.0074	-0.216516	-1.79828	protein_coding	ARMCX4	41.06	0.228982	sexM	F	4863	~sex+(1|manifest)+cngeneson+pc_mito+brain_region+age	0.350738	2687
ENSG00000138760	0.0525286	1.11222	2.16208	0.0623551	protein_coding	SCARB2	41.79	0.230062	sexM	F	5616	~sex+(1|manifest)+cngeneson+pc_mito+brain_region+age	0.317194	2879
ENSG00000004399	0.0529891	-0.990435	0.471542	-2.45241	protein_coding	PLXND1	58.3	0.230126	sexM	F	2927	~sex+(1|manifest)+cngeneson+pc_mito+brain_region+age	1.06381	919
ENSG00000058262	0.0527216	-0.306388	-0.0907021	-0.522075	protein_coding	SEC61A1	47.3	0.230126	sexM	F	3535	~sex+(1|manifest)+cngeneson+pc_mito+brain_region+age	0.283161	3080
ENSG00000075568	0.0528985	0.69031	1.21295	0.167668	protein_coding	TMEM131	39.3	0.230126	sexM	F	2992	~sex+(1|manifest)+cngeneson+pc_mito+brain_region+age	0.322538	2848
ENSG00000100503	0.0530637	-0.345917	0.0863521	-0.778186	protein_coding	NIN	41.16	0.230126	sexM	F	3422	~sex+(1|manifest)+cngeneson+pc_mito+brain_region+age	0.146911	4299
ENSG00000105993	0.0528874	1.69629	3.43744	-0.0448511	protein_coding	DNAJB6	48.15	0.230126	sexM	F	3092	~sex+(1|manifest)+cngeneson+pc_mito+brain_region+age	0.0133126	5785
ENSG00000118217	0.0528108	0.500045	0.905381	0.0947097	protein_coding	ATF6	37.21	0.230126	sexM	F	391	~sex+(1|manifest)+cngeneson+pc_mito+brain_region+age	0.187176	3872
ENSG00000132964	0.0529976	0.710325	1.24216	0.17849	protein_coding	CDK8	36.99	0.230126	sexM	F	2987	~sex+(1|manifest)+cngeneson+pc_mito+brain_region+age	0.29843	2983
ENSG00000143153	0.0530862	-0.425868	0.0563341	-0.908069	protein_coding	ATP1B1	43.48	0.230126	sexM	F	1004	~sex+(1|manifest)+cngeneson+pc_mito+brain_region+age	1.24321	769
ENSG00000149177	0.0526494	-0.353092	-0.0849208	-0.621263	protein_coding	PTPRJ	45.38	0.230126	sexM	F	8	~sex+(1|manifest)+cngeneson+pc_mito+brain_region+age	3.16573	192
ENSG00000158457	0.052762	0.226848	0.388345	0.0653516	protein_coding	TSPAN33	48.41	0.230126	sexM	F	3734	~sex+(1|manifest)+cngeneson+pc_mito+brain_region+age	0.744033	1334
ENSG00000163625	0.053091	0.432911	0.799225	0.0665966	protein_coding	WDFY3	36.91	0.230126	sexM	F	3936	~sex+(1|manifest)+cngeneson+pc_mito+brain_region+age	1.67517	535
ENSG00000164190	0.0528176	0.492013	0.872714	0.111311	protein_coding	NIPBL	35.04	0.230126	sexM	F	4508	~sex+(1|manifest)+cngeneson+pc_mito+brain_region+age	0.219122	3567
ENSG00000176473	0.052906	-0.139233	0.0185134	-0.296979	protein_coding	WDR25	46.07	0.230126	sexM	F	3003	~sex+(1|manifest)+cngeneson+pc_mito+brain_region+age	0.0773335	5079
ENSG00000273294	0.0529498	0.189686	0.498473	-0.1191	protein_coding	C1QTNF3-AMACR	38.35	0.230126	sexM	F	4070	~sex+(1|manifest)+cngeneson+pc_mito+brain_region+age	0.114426	4665
ENSG00000185404	0.0531473	-0.149439	0.270057	-0.568935	protein_coding	SP140L	38.73	0.230201	sexM	F	1542	~sex+(1|manifest)+cngeneson+pc_mito+brain_region+age	0.350101	2690
ENSG00000088298	0.0533016	-0.767973	0.399118	-1.93506	protein_coding	EDEM2	45.8	0.230544	sexM	F	4994	~sex+(1|manifest)+cngeneson+pc_mito+brain_region+age	0.333205	2794
ENSG00000099219	0.0533833	-0.127913	0.0304867	-0.286312	protein_coding	ERMP1	39	0.230544	sexM	F	1974	~sex+(1|manifest)+cngeneson+pc_mito+brain_region+age	0.0144076	5779
ENSG00000115419	0.0533645	1.06228	2.09579	0.0287772	protein_coding	GLS	35.11	0.230544	sexM	F	5451	~sex+(1|manifest)+cngeneson+pc_mito+brain_region+age	0.86663	1150
ENSG00000154930	0.0533101	-0.57475	-0.0640831	-1.08542	protein_coding	ACSS1	52	0.230544	sexM	F	5690	~sex+(1|manifest)+cngeneson+pc_mito+brain_region+age	0.447547	2206
ENSG00000100364	0.0535425	-0.477347	-0.0636781	-0.891016	protein_coding	KIAA0930	54.64	0.230935	sexM	F	2284	~sex+(1|manifest)+cngeneson+pc_mito+brain_region+age	0.454955	2180
ENSG00000173327	0.0535523	-0.112897	0.0699181	-0.295711	protein_coding	MAP3K11	57.13	0.230935	sexM	F	428	~sex+(1|manifest)+cngeneson+pc_mito+brain_region+age	0.0907928	4911
ENSG00000035687	0.0535942	0.316936	0.522407	0.111465	protein_coding	ADSS2	38.09	0.230946	sexM	F	5161	~sex+(1|manifest)+cngeneson+pc_mito+brain_region+age	0.209864	3654
ENSG00000157303	0.0536466	-2.43555	0.722902	-5.59399	protein_coding	SUSD3	52.28	0.231002	sexM	F	2868	~sex+(1|manifest)+cngeneson+pc_mito+brain_region+age	0.460066	2159
ENSG00000157625	0.0537454	0.235804	0.461924	0.00968372	protein_coding	TAB3	38.95	0.231259	sexM	F	2904	~sex+(1|manifest)+cngeneson+pc_mito+brain_region+age	0.100014	4812
ENSG00000078142	0.0538727	0.719235	1.33175	0.106723	protein_coding	PIK3C3	35.33	0.231637	sexM	F	2454	~sex+(1|manifest)+cngeneson+pc_mito+brain_region+age	0.0689465	5177
ENSG00000119787	0.0542407	0.359301	0.804952	-0.0863495	protein_coding	ATL2	39.46	0.232853	sexM	F	977	~sex+(1|manifest)+cngeneson+pc_mito+brain_region+age	0.449258	2201
ENSG00000160255	0.0542744	-1.80942	0.120194	-3.73903	protein_coding	ITGB2	57.45	0.232853	sexM	F	2819	~sex+(1|manifest)+cngeneson+pc_mito+brain_region+age	2.10146	371
ENSG00000038219	0.0546399	-1.21261	-0.111483	-2.31373	protein_coding	BOD1L1	38.88	0.23408	sexM	F	4866	~sex+(1|manifest)+cngeneson+pc_mito+brain_region+age	0.490101	2053
ENSG00000140299	0.0546133	0.290698	0.522668	0.058729	protein_coding	BNIP2	38.55	0.23408	sexM	F	4488	~sex+(1|manifest)+cngeneson+pc_mito+brain_region+age	0.370359	2578
ENSG00000168961	0.0547308	-1.59052	-0.327301	-2.85375	protein_coding	LGALS9	52.27	0.234299	sexM	F	2567	~sex+(1|manifest)+cngeneson+pc_mito+brain_region+age	0.0867277	4958
ENSG00000175198	0.054842	0.426934	0.802544	0.0513247	protein_coding	PCCA	39.84	0.234604	sexM	F	5875	~sex+(1|manifest)+cngeneson+pc_mito+brain_region+age	0.341225	2745
ENSG00000137076	0.05489	-0.495229	-0.0530978	-0.93736	protein_coding	TLN1	51.07	0.234639	sexM	F	3353	~sex+(1|manifest)+cngeneson+pc_mito+brain_region+age	0.478693	2092
ENSG00000170027	0.0549594	0.60262	1.06398	0.141261	protein_coding	YWHAG	44.52	0.234707	sexM	F	1132	~sex+(1|manifest)+cngeneson+pc_mito+brain_region+age	1.71095	513
ENSG00000173681	0.0549857	-0.38653	-0.105083	-0.667977	protein_coding	BCLAF3	39.56	0.234707	sexM	F	2356	~sex+(1|manifest)+cngeneson+pc_mito+brain_region+age	0.010335	5821
ENSG00000102753	0.0551398	0.0190231	0.340217	-0.302171	protein_coding	KPNA3	38.63	0.235066	sexM	F	181	~sex+(1|manifest)+cngeneson+pc_mito+brain_region+age	0.458568	2166
ENSG00000124587	0.0551898	-0.238861	0.138557	-0.616278	protein_coding	PEX6	51.99	0.235066	sexM	F	1613	~sex+(1|manifest)+cngeneson+pc_mito+brain_region+age	0.00354346	5861
ENSG00000128607	0.0551746	-0.374733	-0.0553751	-0.694091	protein_coding	KLHDC10	40.13	0.235066	sexM	F	90	~sex+(1|manifest)+cngeneson+pc_mito+brain_region+age	0.13991	4368
ENSG00000148730	0.0552443	0.322043	0.558212	0.0858745	protein_coding	EIF4EBP2	43.97	0.235128	sexM	F	739	~sex+(1|manifest)+cngeneson+pc_mito+brain_region+age	0.12994	4468
ENSG00000071082	0.055734	0.688544	1.22876	0.148324	protein_coding	RPL31	42.39	0.236187	sexM	F	2038	~sex+(1|manifest)+cngeneson+pc_mito+brain_region+age	0.892238	1117
ENSG00000096384	0.0556288	1.97027	3.60999	0.330545	protein_coding	HSP90AB1	49.1	0.236187	sexM	F	1373	~sex+(1|manifest)+cngeneson+pc_mito+brain_region+age	0.21302	3627
ENSG00000115392	0.0555433	-0.461647	0.0606304	-0.983923	protein_coding	FANCL	34.76	0.236187	sexM	F	5801	~sex+(1|manifest)+cngeneson+pc_mito+brain_region+age	0.379556	2537
ENSG00000118257	0.055715	-0.218596	0.266794	-0.703985	protein_coding	NRP2	45.88	0.236187	sexM	F	2345	~sex+(1|manifest)+cngeneson+pc_mito+brain_region+age	0.519094	1938
ENSG00000185722	0.055667	-0.603366	-0.104736	-1.102	protein_coding	ANKFY1	44.9	0.236187	sexM	F	524	~sex+(1|manifest)+cngeneson+pc_mito+brain_region+age	0.0352115	5569
ENSG00000071242	0.0558755	1.79278	3.29409	0.291465	protein_coding	RPS6KA2	46.48	0.236446	sexM	F	520	~sex+(1|manifest)+cngeneson+pc_mito+brain_region+age	1.98198	413
ENSG00000089876	0.0558371	0.329266	0.565678	0.0928548	protein_coding	DHX32	41.45	0.236446	sexM	F	2772	~sex+(1|manifest)+cngeneson+pc_mito+brain_region+age	0.34262	2733
ENSG00000126005	0.0560717	0.00563566	1.17072	-1.15945	protein_coding	MMP24OS	47.16	0.237105	sexM	F	844	~sex+(1|manifest)+cngeneson+pc_mito+brain_region+age	0.0558201	5339
ENSG00000183726	0.0562039	-0.151451	0.0589084	-0.361811	protein_coding	TMEM50A	41.71	0.237494	sexM	F	3890	~sex+(1|manifest)+cngeneson+pc_mito+brain_region+age	0.0314351	5612
ENSG00000027697	0.0563284	-1.14973	-0.059392	-2.24006	protein_coding	IFNGR1	38.8	0.237849	sexM	F	5846	~sex+(1|manifest)+cngeneson+pc_mito+brain_region+age	0.806762	1243
ENSG00000065000	0.0567171	-0.259688	-0.0276113	-0.491765	protein_coding	AP3D1	56.41	0.237953	sexM	F	1182	~sex+(1|manifest)+cngeneson+pc_mito+brain_region+age	0.264281	3207
ENSG00000083312	0.0566754	0.648224	1.25335	0.0430932	protein_coding	TNPO1	37.25	0.237953	sexM	F	1273	~sex+(1|manifest)+cngeneson+pc_mito+brain_region+age	1.04353	936
ENSG00000116604	0.0565491	0.385286	0.664213	0.106358	protein_coding	MEF2D	54.21	0.237953	sexM	F	4467	~sex+(1|manifest)+cngeneson+pc_mito+brain_region+age	0.213098	3625
ENSG00000126970	0.0566883	0.155912	0.315378	-0.00355336	protein_coding	ZC4H2	39.24	0.237953	sexM	F	3414	~sex+(1|manifest)+cngeneson+pc_mito+brain_region+age	0.0346825	5576
ENSG00000134909	0.0565876	-0.644459	-0.0583999	-1.23052	protein_coding	ARHGAP32	36.86	0.237953	sexM	F	1825	~sex+(1|manifest)+cngeneson+pc_mito+brain_region+age	0.386256	2492
ENSG00000141068	0.0564647	-0.384882	-0.0930583	-0.676705	protein_coding	KSR1	49.31	0.237953	sexM	F	1124	~sex+(1|manifest)+cngeneson+pc_mito+brain_region+age	0.728738	1352
ENSG00000165029	0.0566328	1.78996	3.05141	0.528518	protein_coding	ABCA1	43.42	0.237953	sexM	F	2895	~sex+(1|manifest)+cngeneson+pc_mito+brain_region+age	5.42243	75
ENSG00000181690	0.0565932	-0.215997	0.171411	-0.603405	protein_coding	PLAG1	38.74	0.237953	sexM	F	3358	~sex+(1|manifest)+cngeneson+pc_mito+brain_region+age	0.125983	4514
ENSG00000184584	0.0567034	-1.13306	0.387157	-2.65328	protein_coding	STING1	53.56	0.237953	sexM	F	313	~sex+(1|manifest)+cngeneson+pc_mito+brain_region+age	0.761603	1305
ENSG00000198160	0.0568023	0.368558	0.676197	0.0609189	protein_coding	MIER1	36.15	0.238141	sexM	F	1209	~sex+(1|manifest)+cngeneson+pc_mito+brain_region+age	0.615469	1619
ENSG00000198393	0.0569572	-0.204131	-0.0337584	-0.374503	protein_coding	ZNF26	43.05	0.23862	sexM	F	1875	~sex+(1|manifest)+cngeneson+pc_mito+brain_region+age	0.335461	2775
ENSG00000099783	0.0571924	0.50642	1.07349	-0.0606487	protein_coding	HNRNPM	46.68	0.238935	sexM	F	3280	~sex+(1|manifest)+cngeneson+pc_mito+brain_region+age	2.45806	285
ENSG00000158623	0.0571099	-0.336782	-0.0346228	-0.638942	protein_coding	COPG2	40.91	0.238935	sexM	F	859	~sex+(1|manifest)+cngeneson+pc_mito+brain_region+age	0.0192794	5737
ENSG00000187735	0.0571949	0.274006	0.496376	0.0516362	protein_coding	TCEA1	39.4	0.238935	sexM	F	2122	~sex+(1|manifest)+cngeneson+pc_mito+brain_region+age	0.216624	3590
ENSG00000204161	0.057156	-1.457	0.298913	-3.21291	protein_coding	TMEM273	47.39	0.238935	sexM	F	3943	~sex+(1|manifest)+cngeneson+pc_mito+brain_region+age	0.19385	3799
ENSG00000108094	0.0572548	0.215995	0.463065	-0.0310746	protein_coding	CUL2	39.72	0.239015	sexM	F	2750	~sex+(1|manifest)+cngeneson+pc_mito+brain_region+age	0.517761	1945
ENSG00000024048	0.0573144	0.715516	1.34229	0.0887387	protein_coding	UBR2	39.11	0.239094	sexM	F	5718	~sex+(1|manifest)+cngeneson+pc_mito+brain_region+age	0.511415	1967
ENSG00000100220	0.0573708	-0.362004	0.152022	-0.87603	protein_coding	RTCB	41.29	0.23916	sexM	F	1405	~sex+(1|manifest)+cngeneson+pc_mito+brain_region+age	0.473726	2109
ENSG00000119314	0.0575857	0.661123	1.25222	0.0700237	protein_coding	PTBP3	37.7	0.239494	sexM	F	180	~sex+(1|manifest)+cngeneson+pc_mito+brain_region+age	0.861209	1159
ENSG00000132383	0.057605	0.327533	0.579794	0.0752717	protein_coding	RPA1	44.49	0.239494	sexM	F	4602	~sex+(1|manifest)+cngeneson+pc_mito+brain_region+age	0.357563	2645
ENSG00000144791	0.0576138	0.702972	1.24221	0.163729	protein_coding	LIMD1	46.55	0.239494	sexM	F	5382	~sex+(1|manifest)+cngeneson+pc_mito+brain_region+age	0.508146	1977
ENSG00000019582	0.0578522	-0.638002	0.215972	-1.49198	protein_coding	CD74	53.07	0.239646	sexM	F	5492	~sex+(1|manifest)+cngeneson+pc_mito+brain_region+age	1.94577	431
ENSG00000105053	0.0578552	-0.222062	-0.0272856	-0.416839	protein_coding	VRK3	50.86	0.239646	sexM	F	22	~sex+(1|manifest)+cngeneson+pc_mito+brain_region+age	0.0675272	5195
ENSG00000133246	0.0577665	0.889788	2.74796	-0.968387	protein_coding	PRAM1	57.07	0.239646	sexM	F	5264	~sex+(1|manifest)+cngeneson+pc_mito+brain_region+age	5.44939	73
ENSG00000157020	0.0578168	-0.167352	0.0169221	-0.351626	protein_coding	SEC13	46.78	0.239646	sexM	F	4782	~sex+(1|manifest)+cngeneson+pc_mito+brain_region+age	0.218162	3579
ENSG00000172785	0.0578948	0.610318	1.32209	-0.101449	protein_coding	CBWD1	36.26	0.239646	sexM	F	5149	~sex+(1|manifest)+cngeneson+pc_mito+brain_region+age	0.282249	3088
ENSG00000198015	0.0579816	-0.243985	-0.0177237	-0.470246	protein_coding	MRPL42	39.32	0.239837	sexM	F	4586	~sex+(1|manifest)+cngeneson+pc_mito+brain_region+age	0.087699	4946
ENSG00000169857	0.0580396	0.277904	0.630824	-0.0750166	protein_coding	AVEN	40.51	0.239908	sexM	F	1139	~sex+(1|manifest)+cngeneson+pc_mito+brain_region+age	0.120199	4593
ENSG00000111252	0.0581585	-3.03318	-0.637602	-5.42876	protein_coding	SH2B3	54.03	0.240018	sexM	F	2336	~sex+(1|manifest)+cngeneson+pc_mito+brain_region+age	0.578327	1737
ENSG00000160961	0.058144	-0.390487	-0.0181823	-0.762793	protein_coding	ZNF333	46.91	0.240018	sexM	F	1717	~sex+(1|manifest)+cngeneson+pc_mito+brain_region+age	0.15816	4173
ENSG00000196535	0.0581886	-0.855003	-0.107278	-1.60273	protein_coding	MYO18A	53.73	0.240018	sexM	F	401	~sex+(1|manifest)+cngeneson+pc_mito+brain_region+age	0.113598	4672
ENSG00000185963	0.0585897	-0.280302	-0.046241	-0.514364	protein_coding	BICD2	51.36	0.241503	sexM	F	20	~sex+(1|manifest)+cngeneson+pc_mito+brain_region+age	0.529062	1905
ENSG00000135049	0.0587746	0.68861	1.35032	0.0269015	protein_coding	AGTPBP1	36.66	0.242095	sexM	F	2592	~sex+(1|manifest)+cngeneson+pc_mito+brain_region+age	1.12549	865
ENSG00000071073	0.0590167	-0.314773	-0.0448527	-0.584693	protein_coding	MGAT4A	40.02	0.242355	sexM	F	4813	~sex+(1|manifest)+cngeneson+pc_mito+brain_region+age	4.34429	113
ENSG00000130958	0.0592409	-0.284183	-0.0617574	-0.506609	protein_coding	SLC35D2	44.1	0.242355	sexM	F	765	~sex+(1|manifest)+cngeneson+pc_mito+brain_region+age	0.124224	4539
ENSG00000140718	0.0592431	0.599406	1.06734	0.131472	protein_coding	FTO	40.2	0.242355	sexM	F	5230	~sex+(1|manifest)+cngeneson+pc_mito+brain_region+age	0.0454919	5468
ENSG00000141446	0.0591564	-0.882872	0.0691372	-1.83488	protein_coding	ESCO1	41.11	0.242355	sexM	F	1884	~sex+(1|manifest)+cngeneson+pc_mito+brain_region+age	0.0388886	5537
ENSG00000159459	0.0589629	0.508139	0.944827	0.0714522	protein_coding	UBR1	39.81	0.242355	sexM	F	1255	~sex+(1|manifest)+cngeneson+pc_mito+brain_region+age	0.335137	2779
ENSG00000168374	0.059349	0.22443	0.408492	0.0403668	protein_coding	ARF4	41.71	0.242355	sexM	F	1260	~sex+(1|manifest)+cngeneson+pc_mito+brain_region+age	0.494363	2029
ENSG00000171365	0.0592315	-0.850634	-0.0388787	-1.66239	protein_coding	CLCN5	39.57	0.242355	sexM	F	3615	~sex+(1|manifest)+cngeneson+pc_mito+brain_region+age	0.439732	2249
ENSG00000173273	0.0593438	0.709131	1.47162	-0.0533535	protein_coding	TNKS	37.08	0.242355	sexM	F	4170	~sex+(1|manifest)+cngeneson+pc_mito+brain_region+age	0.119764	4597
ENSG00000185088	0.0590784	-0.632591	-0.140266	-1.12492	protein_coding	RPS27L	39.85	0.242355	sexM	F	1554	~sex+(1|manifest)+cngeneson+pc_mito+brain_region+age	0.0870055	4957
ENSG00000196950	0.0590271	-0.597923	0.633212	-1.82906	protein_coding	SLC39A10	38.48	0.242355	sexM	F	1441	~sex+(1|manifest)+cngeneson+pc_mito+brain_region+age	0.0547659	5348
ENSG00000197724	0.0593486	0.206284	0.402433	0.0101358	protein_coding	PHF2	51.46	0.242355	sexM	F	3806	~sex+(1|manifest)+cngeneson+pc_mito+brain_region+age	0.274613	3137
ENSG00000215114	0.0593732	1.13612	1.94769	0.324544	protein_coding	UBXN2B	37.95	0.242355	sexM	F	4500	~sex+(1|manifest)+cngeneson+pc_mito+brain_region+age	1.07994	903
ENSG00000173020	0.0596237	-0.708368	0.0757854	-1.49252	protein_coding	GRK2	60.92	0.243208	sexM	F	5858	~sex+(1|manifest)+cngeneson+pc_mito+brain_region+age	0.345693	2718
ENSG00000128805	0.0596694	-0.824158	-0.184795	-1.46352	protein_coding	ARHGAP22	47.75	0.243226	sexM	F	1193	~sex+(1|manifest)+cngeneson+pc_mito+brain_region+age	0.461215	2153
ENSG00000142599	0.0597329	-0.335258	-0.0639844	-0.606531	protein_coding	RERE	42.21	0.243263	sexM	F	626	~sex+(1|manifest)+cngeneson+pc_mito+brain_region+age	0.181238	3934
ENSG00000185345	0.059761	-1.16201	-0.302456	-2.02156	protein_coding	PRKN	40.42	0.243263	sexM	F	3911	~sex+(1|manifest)+cngeneson+pc_mito+brain_region+age	0.108074	4730
ENSG00000143322	0.0598394	0.985742	1.7901	0.181386	protein_coding	ABL2	41.31	0.243413	sexM	F	2695	~sex+(1|manifest)+cngeneson+pc_mito+brain_region+age	0.440119	2246
ENSG00000124357	0.0599963	-0.590984	0.0921786	-1.27415	protein_coding	NAGK	49.56	0.243714	sexM	F	1469	~sex+(1|manifest)+cngeneson+pc_mito+brain_region+age	1.24688	764
ENSG00000167658	0.0599696	0.539763	1.02451	0.0550135	protein_coding	EEF2	59.53	0.243714	sexM	F	4433	~sex+(1|manifest)+cngeneson+pc_mito+brain_region+age	1.64066	553
ENSG00000112799	0.0602727	-1.31465	-0.200136	-2.42917	protein_coding	LY86	44.39	0.244499	sexM	F	399	~sex+(1|manifest)+cngeneson+pc_mito+brain_region+age	0.062123	5254
ENSG00000158863	0.0602367	-0.273402	-0.0757616	-0.471042	protein_coding	FAM160B2	57.18	0.244499	sexM	F	4093	~sex+(1|manifest)+cngeneson+pc_mito+brain_region+age	0.123835	4548
ENSG00000110583	0.0605092	-1.18175	0.547709	-2.9112	protein_coding	NAA40	50.29	0.245082	sexM	F	4988	~sex+(1|manifest)+cngeneson+pc_mito+brain_region+age	0.881984	1134
ENSG00000151135	0.0605412	0.19071	0.352369	0.0290514	protein_coding	TMEM263	38.27	0.245082	sexM	F	2774	~sex+(1|manifest)+cngeneson+pc_mito+brain_region+age	0.164894	4104
ENSG00000107362	0.060634	0.310885	0.544877	0.0768934	protein_coding	ABHD17B	38.14	0.245288	sexM	F	866	~sex+(1|manifest)+cngeneson+pc_mito+brain_region+age	0.387984	2480
ENSG00000167895	0.0609064	-2.92908	-0.414457	-5.4437	protein_coding	TMC8	60.46	0.246221	sexM	F	481	~sex+(1|manifest)+cngeneson+pc_mito+brain_region+age	0.139488	4371
ENSG00000152457	0.0609719	-0.484943	-0.108361	-0.861526	protein_coding	DCLRE1C	41.86	0.246317	sexM	F	2050	~sex+(1|manifest)+cngeneson+pc_mito+brain_region+age	0.0593497	5289
ENSG00000100612	0.0611068	-0.320938	-0.0778006	-0.564076	protein_coding	DHRS7	39.65	0.246596	sexM	F	3212	~sex+(1|manifest)+cngeneson+pc_mito+brain_region+age	0.262481	3217
ENSG00000132952	0.061125	0.842554	1.46034	0.224764	protein_coding	USPL1	38.94	0.246596	sexM	F	4752	~sex+(1|manifest)+cngeneson+pc_mito+brain_region+age	0.230107	3472
ENSG00000163219	0.0616355	-1.31042	-0.188899	-2.43193	protein_coding	ARHGAP25	41.83	0.248485	sexM	F	2989	~sex+(1|manifest)+cngeneson+pc_mito+brain_region+age	0.189493	3844
ENSG00000154767	0.0617014	-0.445519	-0.0704225	-0.820615	protein_coding	XPC	45.13	0.24858	sexM	F	1562	~sex+(1|manifest)+cngeneson+pc_mito+brain_region+age	0.162481	4128
ENSG00000105193	0.0619222	0.80225	1.44002	0.164478	protein_coding	RPS16	50.73	0.249103	sexM	F	120	~sex+(1|manifest)+cngeneson+pc_mito+brain_region+age	1.73169	508
ENSG00000134769	0.0620004	0.822365	1.43658	0.20815	protein_coding	DTNA	37.99	0.249103	sexM	F	3788	~sex+(1|manifest)+cngeneson+pc_mito+brain_region+age	0.685798	1440
ENSG00000154978	0.0618909	1.56898	2.83926	0.298712	protein_coding	VOPP1	46.42	0.249103	sexM	F	2756	~sex+(1|manifest)+cngeneson+pc_mito+brain_region+age	6.25947	58
ENSG00000197008	0.061988	-0.205954	-0.0303806	-0.381526	protein_coding	ZNF138	39.99	0.249103	sexM	F	3375	~sex+(1|manifest)+cngeneson+pc_mito+brain_region+age	0.247961	3334
ENSG00000091140	0.0620513	0.233229	0.433313	0.0331457	protein_coding	DLD	36.56	0.249137	sexM	F	2438	~sex+(1|manifest)+cngeneson+pc_mito+brain_region+age	0.0360541	5564
ENSG00000136631	0.0620983	-0.378715	-0.0617997	-0.695631	protein_coding	VPS45	39.17	0.249156	sexM	F	2211	~sex+(1|manifest)+cngeneson+pc_mito+brain_region+age	0.00813026	5836
ENSG00000173875	0.0621505	0.328453	0.58431	0.0725953	protein_coding	ZNF791	45.22	0.249195	sexM	F	4263	~sex+(1|manifest)+cngeneson+pc_mito+brain_region+age	0.501439	2003
ENSG00000148219	0.0622972	-0.193845	-0.0248109	-0.36288	protein_coding	ASTN2	41.84	0.249613	sexM	F	1536	~sex+(1|manifest)+cngeneson+pc_mito+brain_region+age	0.208859	3666
ENSG00000173369	0.0623649	-1.13813	0.14192	-2.41819	protein_coding	C1QB	51.05	0.249714	sexM	F	5270	~sex+(1|manifest)+cngeneson+pc_mito+brain_region+age	1.50456	615
ENSG00000197646	0.0625735	-0.298586	-0.052577	-0.544595	protein_coding	PDCD1LG2	40.55	0.250379	sexM	F	5622	~sex+(1|manifest)+cngeneson+pc_mito+brain_region+age	0.0645099	5230
ENSG00000099956	0.0627423	-0.128637	0.0773237	-0.334597	protein_coding	SMARCB1	51.42	0.250722	sexM	F	2861	~sex+(1|manifest)+cngeneson+pc_mito+brain_region+age	0.0805539	5033
ENSG00000118418	0.0627493	-0.249126	0.0770041	-0.575255	protein_coding	HMGN3	38.62	0.250722	sexM	F	2366	~sex+(1|manifest)+cngeneson+pc_mito+brain_region+age	0.249505	3321
ENSG00000169045	0.0628296	0.479031	0.915203	0.042859	protein_coding	HNRNPH1	45.97	0.250722	sexM	F	1990	~sex+(1|manifest)+cngeneson+pc_mito+brain_region+age	3.51123	164
ENSG00000101109	0.0630452	0.665221	1.15949	0.170954	protein_coding	STK4	38.46	0.251411	sexM	F	4231	~sex+(1|manifest)+cngeneson+pc_mito+brain_region+age	0.890517	1119
ENSG00000143947	0.0633988	0.75825	1.40755	0.108948	protein_coding	RPS27A	45.81	0.252479	sexM	F	3759	~sex+(1|manifest)+cngeneson+pc_mito+brain_region+age	1.4431	643
ENSG00000172932	0.0633866	-0.417884	0.00356285	-0.839331	protein_coding	ANKRD13D	52.18	0.252479	sexM	F	3251	~sex+(1|manifest)+cngeneson+pc_mito+brain_region+age	0.235937	3421
ENSG00000104324	0.0635406	-0.617398	-0.14544	-1.08936	protein_coding	CPQ	38.13	0.252873	sexM	F	1779	~sex+(1|manifest)+cngeneson+pc_mito+brain_region+age	0.108187	4729
ENSG00000137947	0.0635873	-0.325165	-0.0590637	-0.591266	protein_coding	GTF2B	39.79	0.252887	sexM	F	5255	~sex+(1|manifest)+cngeneson+pc_mito+brain_region+age	0.0804606	5036
ENSG00000031003	0.0644331	0.526308	1.0405	0.0121154	protein_coding	FAM13B	40.05	0.255905	sexM	F	4832	~sex+(1|manifest)+cngeneson+pc_mito+brain_region+age	1.39848	669
ENSG00000099308	0.0645265	-1.97715	-0.145942	-3.80837	protein_coding	MAST3	54.87	0.256103	sexM	F	1738	~sex+(1|manifest)+cngeneson+pc_mito+brain_region+age	0.129655	4472
ENSG00000100614	0.064615	0.426713	0.749566	0.103861	protein_coding	PPM1A	36.08	0.256282	sexM	F	4792	~sex+(1|manifest)+cngeneson+pc_mito+brain_region+age	0.147113	4295
ENSG00000099337	0.0646891	-1.41574	-0.0908003	-2.74068	protein_coding	KCNK6	52.87	0.256402	sexM	F	3357	~sex+(1|manifest)+cngeneson+pc_mito+brain_region+age	0.109165	4720
ENSG00000064419	0.0649431	0.50363	0.986803	0.0204571	protein_coding	TNPO3	39.8	0.257063	sexM	F	5666	~sex+(1|manifest)+cngeneson+pc_mito+brain_region+age	0.384757	2500
ENSG00000119509	0.06491	0.371549	0.711029	0.0320696	protein_coding	INVS	38.92	0.257063	sexM	F	4790	~sex+(1|manifest)+cngeneson+pc_mito+brain_region+age	0.176288	3984
ENSG00000133318	0.0649961	0.671692	1.15517	0.188214	protein_coding	RTN3	42.12	0.2571	sexM	F	3871	~sex+(1|manifest)+cngeneson+pc_mito+brain_region+age	0.557834	1813
ENSG00000053918	0.0650555	-0.525105	-0.0754124	-0.974797	protein_coding	KCNQ1	51.55	0.257162	sexM	F	4144	~sex+(1|manifest)+cngeneson+pc_mito+brain_region+age	0.07214	5141
ENSG00000107263	0.0651491	1.10488	1.99787	0.211894	protein_coding	RAPGEF1	48.49	0.257359	sexM	F	4266	~sex+(1|manifest)+cngeneson+pc_mito+brain_region+age	6.30855	57
ENSG00000196511	0.0652499	0.494394	0.874875	0.113912	protein_coding	TPK1	37.29	0.257584	sexM	F	2291	~sex+(1|manifest)+cngeneson+pc_mito+brain_region+age	0.683425	1444
ENSG00000105854	0.0656261	-0.220448	-0.00502834	-0.435867	protein_coding	PON2	38.28	0.258375	sexM	F	920	~sex+(1|manifest)+cngeneson+pc_mito+brain_region+age	0.474937	2105
ENSG00000119048	0.0656157	1.21138	2.35442	0.0683305	protein_coding	UBE2B	41.25	0.258375	sexM	F	3682	~sex+(1|manifest)+cngeneson+pc_mito+brain_region+age	0.054353	5355
ENSG00000151348	0.0655677	0.421297	0.758131	0.0844629	protein_coding	EXT2	40.51	0.258375	sexM	F	4939	~sex+(1|manifest)+cngeneson+pc_mito+brain_region+age	0.102893	4776
ENSG00000197555	0.0655111	2.95737	5.89176	0.0229709	protein_coding	SIPA1L1	39.56	0.258375	sexM	F	3462	~sex+(1|manifest)+cngeneson+pc_mito+brain_region+age	6.63234	49
ENSG00000090661	0.0662531	-0.415654	-0.0865108	-0.744797	protein_coding	CERS4	52.88	0.260495	sexM	F	4912	~sex+(1|manifest)+cngeneson+pc_mito+brain_region+age	0.101967	4790
ENSG00000173418	0.0662088	-0.565737	0.16027	-1.29175	protein_coding	NAA20	40.77	0.260495	sexM	F	4051	~sex+(1|manifest)+cngeneson+pc_mito+brain_region+age	0.374448	2556
ENSG00000032219	0.0664753	0.651019	1.16527	0.13677	protein_coding	ARID4A	37.46	0.26102	sexM	F	2712	~sex+(1|manifest)+cngeneson+pc_mito+brain_region+age	0.0740321	5115
ENSG00000006831	0.0665803	-0.44821	0.0324085	-0.928828	protein_coding	ADIPOR2	39.4	0.261083	sexM	F	5578	~sex+(1|manifest)+cngeneson+pc_mito+brain_region+age	0.346965	2708
ENSG00000272886	0.0665394	-0.299694	-0.0279895	-0.571399	protein_coding	DCP1A	41.18	0.261083	sexM	F	1241	~sex+(1|manifest)+cngeneson+pc_mito+brain_region+age	0.0657537	5216
ENSG00000176783	0.0666596	0.0518483	0.363337	-0.259641	protein_coding	RUFY1	47.7	0.26122	sexM	F	4117	~sex+(1|manifest)+cngeneson+pc_mito+brain_region+age	0.455232	2178
ENSG00000119772	0.0669488	-0.922441	-0.219971	-1.62491	protein_coding	DNMT3A	53.43	0.26183	sexM	F	3861	~sex+(1|manifest)+cngeneson+pc_mito+brain_region+age	0.66592	1490
ENSG00000245848	0.0669398	-0.82142	0.103657	-1.7465	protein_coding	CEBPA	65.86	0.26183	sexM	F	3772	~sex+(1|manifest)+cngeneson+pc_mito+brain_region+age	0.584515	1716
ENSG00000089177	0.0670696	0.647989	1.21696	0.0790212	protein_coding	KIF16B	40.7	0.261955	sexM	F	2078	~sex+(1|manifest)+cngeneson+pc_mito+brain_region+age	0.154442	4217
ENSG00000203666	0.0670589	0.471111	0.89532	0.0469029	protein_coding	EFCAB2	42.37	0.261955	sexM	F	4204	~sex+(1|manifest)+cngeneson+pc_mito+brain_region+age	1.03449	949
ENSG00000039650	0.0671513	-0.938409	0.423059	-2.29988	protein_coding	PNKP	59.53	0.261992	sexM	F	5043	~sex+(1|manifest)+cngeneson+pc_mito+brain_region+age	0.356182	2652
ENSG00000128928	0.0671683	-0.568389	-0.0748094	-1.06197	protein_coding	IVD	51	0.261992	sexM	F	5619	~sex+(1|manifest)+cngeneson+pc_mito+brain_region+age	0.332155	2798
ENSG00000123349	0.0672831	0.00247224	0.752012	-0.747067	protein_coding	PFDN5	47.28	0.262228	sexM	F	1414	~sex+(1|manifest)+cngeneson+pc_mito+brain_region+age	1.02555	956
ENSG00000182923	0.0673179	-0.508638	-0.116337	-0.90094	protein_coding	CEP63	38.5	0.262228	sexM	F	5843	~sex+(1|manifest)+cngeneson+pc_mito+brain_region+age	0.188613	3851
ENSG00000116701	0.0673842	-1.33276	0.971478	-3.63699	protein_coding	NCF2	46.59	0.262312	sexM	F	1816	~sex+(1|manifest)+cngeneson+pc_mito+brain_region+age	0.129239	4476
ENSG00000032389	0.0675323	-0.227259	1.01664	-1.47115	protein_coding	EIPR1	48.26	0.262708	sexM	F	5652	~sex+(1|manifest)+cngeneson+pc_mito+brain_region+age	0.153222	4228
ENSG00000178904	0.0676646	-0.259943	-0.0264139	-0.493472	protein_coding	DPY19L3	40.45	0.262708	sexM	F	3283	~sex+(1|manifest)+cngeneson+pc_mito+brain_region+age	0.0087329	5832
ENSG00000187555	0.0675976	0.459453	0.801369	0.117538	protein_coding	USP7	46.42	0.262708	sexM	F	3071	~sex+(1|manifest)+cngeneson+pc_mito+brain_region+age	0.551707	1830
ENSG00000196305	0.067647	-0.0642361	0.359605	-0.488077	protein_coding	IARS1	41.23	0.262708	sexM	F	1933	~sex+(1|manifest)+cngeneson+pc_mito+brain_region+age	0.281591	3092
ENSG00000162769	0.0677131	-0.173385	-0.00363335	-0.343136	protein_coding	FLVCR1	40.24	0.262723	sexM	F	4112	~sex+(1|manifest)+cngeneson+pc_mito+brain_region+age	0.236814	3413
ENSG00000185862	0.0679648	-0.858228	0.192027	-1.90848	protein_coding	EVI2B	37.11	0.263526	sexM	F	1152	~sex+(1|manifest)+cngeneson+pc_mito+brain_region+age	0.0309759	5617
ENSG00000110446	0.068168	-0.352034	-0.00200383	-0.702064	protein_coding	SLC15A3	52.85	0.26414	sexM	F	1612	~sex+(1|manifest)+cngeneson+pc_mito+brain_region+age	0.275146	3134
ENSG00000213523	0.0684364	-0.0695817	0.100669	-0.239833	protein_coding	SRA1	45.85	0.264998	sexM	F	5061	~sex+(1|manifest)+cngeneson+pc_mito+brain_region+age	0.523084	1922
ENSG00000005483	0.0685781	0.522247	1.03153	0.0129586	protein_coding	KMT2E	37.41	0.265205	sexM	F	4088	~sex+(1|manifest)+cngeneson+pc_mito+brain_region+age	0.71025	1383
ENSG00000126261	0.0686811	0.325075	0.602228	0.0479218	protein_coding	UBA2	42.17	0.265429	sexM	F	1860	~sex+(1|manifest)+cngeneson+pc_mito+brain_region+age	0.719262	1368
ENSG00000176208	0.0688502	-0.983973	0.713952	-2.6819	protein_coding	ATAD5	41.02	0.265907	sexM	F	4895	~sex+(1|manifest)+cngeneson+pc_mito+brain_region+age	0.0160074	5763
ENSG00000121691	0.068938	-0.195347	-0.0187722	-0.371922	protein_coding	CAT	40.59	0.266072	sexM	F	1156	~sex+(1|manifest)+cngeneson+pc_mito+brain_region+age	0.145913	4307
ENSG00000095585	0.0691414	-1.82451	-0.158571	-3.49044	protein_coding	BLNK	42.63	0.266682	sexM	F	1399	~sex+(1|manifest)+cngeneson+pc_mito+brain_region+age	0.110501	4705
ENSG00000067369	0.0696815	0.263925	0.46188	0.0659701	protein_coding	TP53BP1	41.72	0.268413	sexM	F	5209	~sex+(1|manifest)+cngeneson+pc_mito+brain_region+age	0.146382	4304
ENSG00000075945	0.0699111	-0.1275	0.0615177	-0.316518	protein_coding	KIFAP3	34.27	0.268945	sexM	F	4692	~sex+(1|manifest)+cngeneson+pc_mito+brain_region+age	0.0666705	5202
ENSG00000152234	0.0698821	0.0656975	0.239567	-0.108172	protein_coding	ATP5F1A	44.44	0.268945	sexM	F	2727	~sex+(1|manifest)+cngeneson+pc_mito+brain_region+age	0.497821	2016
ENSG00000068903	0.0699954	-0.287114	-0.0775678	-0.496661	protein_coding	SIRT2	53.55	0.269031	sexM	F	4525	~sex+(1|manifest)+cngeneson+pc_mito+brain_region+age	0.0831343	5003
ENSG00000164022	0.0700249	-0.3469	-0.063461	-0.630339	protein_coding	AIMP1	36.63	0.269031	sexM	F	283	~sex+(1|manifest)+cngeneson+pc_mito+brain_region+age	0.0431423	5495
ENSG00000116786	0.0700831	-0.269201	0.0527248	-0.591127	protein_coding	PLEKHM2	52.01	0.269079	sexM	F	1157	~sex+(1|manifest)+cngeneson+pc_mito+brain_region+age	0.382675	2515
ENSG00000133835	0.0702381	0.983109	1.87998	0.0862404	protein_coding	HSD17B4	37.34	0.269322	sexM	F	4507	~sex+(1|manifest)+cngeneson+pc_mito+brain_region+age	0.367806	2589
ENSG00000188906	0.0701977	1.02723	2.24775	-0.193298	protein_coding	LRRK2	35.24	0.269322	sexM	F	5124	~sex+(1|manifest)+cngeneson+pc_mito+brain_region+age	5.00553	83
ENSG00000083642	0.070427	0.848909	1.74138	-0.0435628	protein_coding	PDS5B	36.61	0.269386	sexM	F	4353	~sex+(1|manifest)+cngeneson+pc_mito+brain_region+age	0.213115	3624
ENSG00000103811	0.0704109	0.978796	1.80269	0.154907	protein_coding	CTSH	52.42	0.269386	sexM	F	4509	~sex+(1|manifest)+cngeneson+pc_mito+brain_region+age	0.408888	2369
ENSG00000114391	0.0704272	0.362773	0.639947	0.0855987	protein_coding	RPL24	42.34	0.269386	sexM	F	2915	~sex+(1|manifest)+cngeneson+pc_mito+brain_region+age	0.974963	1013
ENSG00000152229	0.0704378	-0.134331	0.662737	-0.931399	protein_coding	PSTPIP2	42.75	0.269386	sexM	F	2792	~sex+(1|manifest)+cngeneson+pc_mito+brain_region+age	2.65868	258
ENSG00000102738	0.0708554	0.230722	0.85142	-0.389976	protein_coding	MRPS31	39.2	0.270807	sexM	F	2275	~sex+(1|manifest)+cngeneson+pc_mito+brain_region+age	0.18653	3880
ENSG00000086189	0.071084	-0.13505	0.134117	-0.404217	protein_coding	DIMT1	37.8	0.271328	sexM	F	3389	~sex+(1|manifest)+cngeneson+pc_mito+brain_region+age	0.102191	4786
ENSG00000174282	0.0710494	-0.155668	0.210171	-0.521506	protein_coding	ZBTB4	54.92	0.271328	sexM	F	3417	~sex+(1|manifest)+cngeneson+pc_mito+brain_region+age	0.0630326	5242
ENSG00000221914	0.0713722	0.581063	1.12964	0.0324811	protein_coding	PPP2R2A	37.6	0.272251	sexM	F	3711	~sex+(1|manifest)+cngeneson+pc_mito+brain_region+age	0.538877	1876
ENSG00000117758	0.0714632	0.682004	1.18619	0.177818	protein_coding	STX12	41.39	0.27233	sexM	F	5780	~sex+(1|manifest)+cngeneson+pc_mito+brain_region+age	0.506929	1981
ENSG00000118855	0.071516	1.42572	2.55857	0.292866	protein_coding	MFSD1	40.83	0.27233	sexM	F	5365	~sex+(1|manifest)+cngeneson+pc_mito+brain_region+age	1.26009	756
ENSG00000143164	0.0715319	0.937187	1.92299	-0.0486214	protein_coding	DCAF6	35.91	0.27233	sexM	F	1897	~sex+(1|manifest)+cngeneson+pc_mito+brain_region+age	3.28062	182
ENSG00000148606	0.0716902	0.160493	0.328054	-0.00706818	protein_coding	POLR3A	44.69	0.27258	sexM	F	2615	~sex+(1|manifest)+cngeneson+pc_mito+brain_region+age	0.166614	4084
ENSG00000183621	0.0716693	-0.374966	-0.00239081	-0.747541	protein_coding	ZNF438	39.39	0.27258	sexM	F	1828	~sex+(1|manifest)+cngeneson+pc_mito+brain_region+age	0.0549515	5347
ENSG00000090266	0.0720413	0.255989	0.450139	0.0618395	protein_coding	NDUFB2	43.57	0.273278	sexM	F	2243	~sex+(1|manifest)+cngeneson+pc_mito+brain_region+age	0.762389	1301
ENSG00000099282	0.0720797	-0.913566	0.330907	-2.15804	protein_coding	TSPAN15	51.45	0.273278	sexM	F	4065	~sex+(1|manifest)+cngeneson+pc_mito+brain_region+age	0.429028	2290
ENSG00000134697	0.0720732	-1.06423	0.482205	-2.61066	protein_coding	GNL2	42.78	0.273278	sexM	F	1148	~sex+(1|manifest)+cngeneson+pc_mito+brain_region+age	0.0253533	5678
ENSG00000138175	0.0721059	0.185299	0.346619	0.0239797	protein_coding	ARL3	44.56	0.273278	sexM	F	3512	~sex+(1|manifest)+cngeneson+pc_mito+brain_region+age	0.134757	4424
ENSG00000162496	0.0720848	-0.355136	0.17644	-0.886713	protein_coding	DHRS3	51.33	0.273278	sexM	F	3591	~sex+(1|manifest)+cngeneson+pc_mito+brain_region+age	0.561882	1796
ENSG00000105483	0.072441	0.551402	0.964593	0.138212	protein_coding	CARD8	44.39	0.274137	sexM	F	1266	~sex+(1|manifest)+cngeneson+pc_mito+brain_region+age	1.85292	454
ENSG00000138380	0.0723942	-0.41612	-0.0667856	-0.765455	protein_coding	CARF	38.39	0.274137	sexM	F	4869	~sex+(1|manifest)+cngeneson+pc_mito+brain_region+age	0.0707951	5153
ENSG00000144320	0.0724725	0.17735	0.797529	-0.442829	protein_coding	LNPK	35.26	0.274137	sexM	F	3191	~sex+(1|manifest)+cngeneson+pc_mito+brain_region+age	0.014885	5775
ENSG00000072121	0.0727686	-0.250247	-0.0567523	-0.443741	protein_coding	ZFYVE26	43	0.274877	sexM	F	3154	~sex+(1|manifest)+cngeneson+pc_mito+brain_region+age	0.11948	4602
ENSG00000140521	0.07274	-0.236626	-0.0374435	-0.435809	protein_coding	POLG	49.14	0.274877	sexM	F	1900	~sex+(1|manifest)+cngeneson+pc_mito+brain_region+age	0.17887	3961
ENSG00000170325	0.0728083	0.1041	0.297925	-0.0897257	protein_coding	PRDM10	43.52	0.274877	sexM	F	1614	~sex+(1|manifest)+cngeneson+pc_mito+brain_region+age	0.118053	4621
ENSG00000122783	0.0729191	0.453903	0.819234	0.0885732	protein_coding	CYREN	40.03	0.274922	sexM	F	3407	~sex+(1|manifest)+cngeneson+pc_mito+brain_region+age	0.747597	1330
ENSG00000186187	0.0729604	0.331303	0.630836	0.0317703	protein_coding	ZNRF1	45.85	0.274922	sexM	F	3143	~sex+(1|manifest)+cngeneson+pc_mito+brain_region+age	0.406882	2378
ENSG00000198492	0.0729016	0.374271	0.613575	0.134968	protein_coding	YTHDF2	43.57	0.274922	sexM	F	2300	~sex+(1|manifest)+cngeneson+pc_mito+brain_region+age	0.413384	2355
ENSG00000137413	0.0731371	-0.165705	-0.014393	-0.317017	protein_coding	TAF8	45.88	0.275411	sexM	F	2990	~sex+(1|manifest)+cngeneson+pc_mito+brain_region+age	0.108484	4727
ENSG00000101901	0.0733107	-1.17317	0.158153	-2.5045	protein_coding	ALG13	37.51	0.275712	sexM	F	621	~sex+(1|manifest)+cngeneson+pc_mito+brain_region+age	0.405224	2387
ENSG00000166263	0.0732974	0.180747	0.345648	0.0158461	protein_coding	STXBP4	36.22	0.275712	sexM	F	4103	~sex+(1|manifest)+cngeneson+pc_mito+brain_region+age	0.034744	5575
ENSG00000108395	0.073446	-0.219057	-0.0181208	-0.419993	protein_coding	TRIM37	39.71	0.276044	sexM	F	4916	~sex+(1|manifest)+cngeneson+pc_mito+brain_region+age	0.170758	4047
ENSG00000133627	0.0737663	-0.195046	-0.0228318	-0.367261	protein_coding	ACTR3B	43.36	0.276718	sexM	F	896	~sex+(1|manifest)+cngeneson+pc_mito+brain_region+age	0.157731	4178
ENSG00000136770	0.0737435	0.85008	1.57767	0.122489	protein_coding	DNAJC1	37.73	0.276718	sexM	F	4037	~sex+(1|manifest)+cngeneson+pc_mito+brain_region+age	0.102475	4784
ENSG00000141380	0.0737432	0.481291	0.875675	0.0869068	protein_coding	SS18	35.21	0.276718	sexM	F	3412	~sex+(1|manifest)+cngeneson+pc_mito+brain_region+age	0.348558	2696
ENSG00000112079	0.0742474	0.336534	0.620144	0.0529245	protein_coding	STK38	41.52	0.27789	sexM	F	103	~sex+(1|manifest)+cngeneson+pc_mito+brain_region+age	0.561108	1799
ENSG00000124172	0.0741272	0.73306	2.15358	-0.687456	protein_coding	ATP5F1E	39.32	0.27789	sexM	F	1	~sex+(1|manifest)+cngeneson+pc_mito+brain_region+age	1.24649	766
ENSG00000125375	0.0743058	-0.186561	-0.0232646	-0.349858	protein_coding	DMAC2L	40.65	0.27789	sexM	F	1364	~sex+(1|manifest)+cngeneson+pc_mito+brain_region+age	0.100744	4803
ENSG00000185896	0.0743151	-0.629758	-0.136812	-1.1227	protein_coding	LAMP1	50.64	0.27789	sexM	F	2777	~sex+(1|manifest)+cngeneson+pc_mito+brain_region+age	0.257288	3271
ENSG00000198929	0.0742687	-0.217569	0.506611	-0.941749	protein_coding	NOS1AP	42.44	0.27789	sexM	F	3306	~sex+(1|manifest)+cngeneson+pc_mito+brain_region+age	1.01227	974
ENSG00000090615	0.0744192	0.263446	0.485169	0.0417226	protein_coding	GOLGA3	53.6	0.277926	sexM	F	14	~sex+(1|manifest)+cngeneson+pc_mito+brain_region+age	0.559165	1808
ENSG00000183354	0.0744086	0.465734	0.849831	0.0816367	protein_coding	KIAA2026	37.76	0.277926	sexM	F	5200	~sex+(1|manifest)+cngeneson+pc_mito+brain_region+age	0.188366	3854
ENSG00000076554	0.0746119	-0.325083	0.0161611	-0.666327	protein_coding	TPD52	41.15	0.278469	sexM	F	4066	~sex+(1|manifest)+cngeneson+pc_mito+brain_region+age	0.275172	3133
ENSG00000141298	0.0747274	0.203987	0.444837	-0.0368638	protein_coding	SSH2	40.66	0.278723	sexM	F	1781	~sex+(1|manifest)+cngeneson+pc_mito+brain_region+age	1.55988	580
ENSG00000113532	0.0748907	0.78418	1.39774	0.170621	protein_coding	ST8SIA4	34.13	0.279155	sexM	F	4295	~sex+(1|manifest)+cngeneson+pc_mito+brain_region+age	0.102663	4782
ENSG00000152689	0.0751646	0.275001	0.544952	0.00505065	protein_coding	RASGRP3	40.76	0.279999	sexM	F	1795	~sex+(1|manifest)+cngeneson+pc_mito+brain_region+age	0.0801367	5041
ENSG00000174123	0.0752774	-1.65539	0.0497355	-3.36051	protein_coding	TLR10	38.76	0.280242	sexM	F	5800	~sex+(1|manifest)+cngeneson+pc_mito+brain_region+age	0.58835	1701
ENSG00000128891	0.075487	0.298394	0.506201	0.0905871	protein_coding	CCDC32	45.99	0.280844	sexM	F	568	~sex+(1|manifest)+cngeneson+pc_mito+brain_region+age	2.22051	342
ENSG00000189007	0.0757024	-1.20475	0.461073	-2.87057	protein_coding	ADAT2	38.38	0.281468	sexM	F	1245	~sex+(1|manifest)+cngeneson+pc_mito+brain_region+age	0.137714	4391
ENSG00000137760	0.0758523	-0.153691	0.00901084	-0.316393	protein_coding	ALKBH8	36.18	0.281847	sexM	F	3324	~sex+(1|manifest)+cngeneson+pc_mito+brain_region+age	0.0217666	5703
ENSG00000110079	0.0760347	0.679165	1.24132	0.117012	protein_coding	MS4A4A	38.48	0.282226	sexM	F	2502	~sex+(1|manifest)+cngeneson+pc_mito+brain_region+age	2.38686	306
ENSG00000138443	0.0760882	0.760002	1.37351	0.146492	protein_coding	ABI2	39.49	0.282226	sexM	F	5217	~sex+(1|manifest)+cngeneson+pc_mito+brain_region+age	0.633855	1575
ENSG00000163349	0.0760985	0.518811	0.974692	0.0629303	protein_coding	HIPK1	39.78	0.282226	sexM	F	2800	~sex+(1|manifest)+cngeneson+pc_mito+brain_region+age	0.178458	3963
ENSG00000143919	0.0761731	0.804045	1.66887	-0.0607764	protein_coding	CAMKMT	37.93	0.282325	sexM	F	1447	~sex+(1|manifest)+cngeneson+pc_mito+brain_region+age	0.160197	4151
ENSG00000145569	0.0762764	-0.88882	-0.155594	-1.62205	protein_coding	OTULINL	42.83	0.28253	sexM	F	4131	~sex+(1|manifest)+cngeneson+pc_mito+brain_region+age	0.187778	3862
ENSG00000060138	0.0765173	0.973116	1.83504	0.111187	protein_coding	YBX3	39.08	0.283244	sexM	F	5291	~sex+(1|manifest)+cngeneson+pc_mito+brain_region+age	0.762301	1303
ENSG00000012061	0.0769109	-1.897	0.746346	-4.54035	protein_coding	ERCC1	52.1	0.284402	sexM	F	5676	~sex+(1|manifest)+cngeneson+pc_mito+brain_region+age	0.391159	2463
ENSG00000090565	0.0769753	-0.2154	0.0564501	-0.48725	protein_coding	RAB11FIP3	52.85	0.284402	sexM	F	4323	~sex+(1|manifest)+cngeneson+pc_mito+brain_region+age	0.0588292	5297
ENSG00000096968	0.0769419	-0.606871	-0.0602085	-1.15353	protein_coding	JAK2	37.57	0.284402	sexM	F	3060	~sex+(1|manifest)+cngeneson+pc_mito+brain_region+age	0.0326432	5599
ENSG00000117533	0.0775886	-0.174877	-0.00872736	-0.341026	protein_coding	VAMP4	36.59	0.286129	sexM	F	534	~sex+(1|manifest)+cngeneson+pc_mito+brain_region+age	0.14072	4355
ENSG00000123106	0.0777308	0.753299	1.66952	-0.162927	protein_coding	CCDC91	35.52	0.286295	sexM	F	2687	~sex+(1|manifest)+cngeneson+pc_mito+brain_region+age	0.06054	5277
ENSG00000198130	0.0776938	1.57502	3.40245	-0.252408	protein_coding	HIBCH	38.94	0.286295	sexM	F	4277	~sex+(1|manifest)+cngeneson+pc_mito+brain_region+age	0.0440737	5483
ENSG00000137073	0.0779651	0.339667	0.636557	0.0427781	protein_coding	UBAP2	43.26	0.286978	sexM	F	2653	~sex+(1|manifest)+cngeneson+pc_mito+brain_region+age	0.340919	2748
ENSG00000131725	0.0781069	0.227334	0.505812	-0.0511443	protein_coding	WDR44	39.07	0.28732	sexM	F	470	~sex+(1|manifest)+cngeneson+pc_mito+brain_region+age	0.118052	4622
ENSG00000134779	0.0782748	0.0143786	0.19083	-0.162073	protein_coding	TPGS2	42.82	0.287578	sexM	F	4941	~sex+(1|manifest)+cngeneson+pc_mito+brain_region+age	0.113326	4675
ENSG00000136169	0.0782722	-0.0867258	0.291997	-0.465449	protein_coding	SETDB2	37.41	0.287578	sexM	F	5047	~sex+(1|manifest)+cngeneson+pc_mito+brain_region+age	0.0360804	5563
ENSG00000125779	0.0784171	-0.16794	0.360082	-0.695961	protein_coding	PANK2	45.01	0.287921	sexM	F	1056	~sex+(1|manifest)+cngeneson+pc_mito+brain_region+age	0.236027	3420
ENSG00000171867	0.0785308	0.195727	0.836665	-0.44521	protein_coding	PRNP	41.8	0.288158	sexM	F	1010	~sex+(1|manifest)+cngeneson+pc_mito+brain_region+age	0.173337	4019
ENSG00000050130	0.0786874	-0.34164	-0.0504366	-0.632844	protein_coding	JKAMP	36.78	0.288553	sexM	F	1720	~sex+(1|manifest)+cngeneson+pc_mito+brain_region+age	0.104781	4757
ENSG00000148356	0.0790099	0.340215	0.731684	-0.0512546	protein_coding	LRSAM1	51.44	0.289555	sexM	F	4186	~sex+(1|manifest)+cngeneson+pc_mito+brain_region+age	0.478138	2095
ENSG00000062194	0.0792213	1.01606	2.35656	-0.324428	protein_coding	GPBP1	40.02	0.289878	sexM	F	961	~sex+(1|manifest)+cngeneson+pc_mito+brain_region+age	0.56898	1771
ENSG00000113441	0.0792457	-0.224975	0.259514	-0.709463	protein_coding	LNPEP	37.19	0.289878	sexM	F	4296	~sex+(1|manifest)+cngeneson+pc_mito+brain_region+age	0.109911	4712
ENSG00000178694	0.0791749	-0.260417	-0.0186932	-0.502141	protein_coding	NSUN3	38.03	0.289878	sexM	F	5567	~sex+(1|manifest)+cngeneson+pc_mito+brain_region+age	0.0097282	5824
ENSG00000241962	0.0793462	-0.271084	-0.0559213	-0.486247	protein_coding	AC079447.1	41.24	0.290065	sexM	F	1344	~sex+(1|manifest)+cngeneson+pc_mito+brain_region+age	0.1327	4439
ENSG00000126464	0.0794499	-0.423176	-0.0500777	-0.796275	protein_coding	PRR12	55.73	0.290264	sexM	F	5697	~sex+(1|manifest)+cngeneson+pc_mito+brain_region+age	0.122875	4555
ENSG00000135124	0.0795923	-1.5257	-0.290347	-2.76106	protein_coding	P2RX4	50.39	0.290423	sexM	F	1101	~sex+(1|manifest)+cngeneson+pc_mito+brain_region+age	0.705666	1392
ENSG00000137486	0.0795526	-0.831256	-0.173009	-1.4895	protein_coding	ARRB1	52.02	0.290423	sexM	F	3178	~sex+(1|manifest)+cngeneson+pc_mito+brain_region+age	0.31545	2889
ENSG00000118420	0.0797115	-0.0336208	0.398387	-0.465629	protein_coding	UBE3D	38.49	0.290497	sexM	F	785	~sex+(1|manifest)+cngeneson+pc_mito+brain_region+age	0.17903	3960
ENSG00000158636	0.0796917	0.679449	1.20947	0.149429	protein_coding	EMSY	37.68	0.290497	sexM	F	3325	~sex+(1|manifest)+cngeneson+pc_mito+brain_region+age	0.0465798	5462
ENSG00000071189	0.0798695	0.62924	1.21149	0.046986	protein_coding	SNX13	35.09	0.290893	sexM	F	1639	~sex+(1|manifest)+cngeneson+pc_mito+brain_region+age	0.118086	4619
ENSG00000106211	0.080032	1.36262	3.09539	-0.370144	protein_coding	HSPB1	63.65	0.290945	sexM	F	3883	~sex+(1|manifest)+cngeneson+pc_mito+brain_region+age	0.547425	1847
ENSG00000149231	0.0800101	0.381064	0.66221	0.0999176	protein_coding	CCDC82	34.74	0.290945	sexM	F	1752	~sex+(1|manifest)+cngeneson+pc_mito+brain_region+age	0.0370202	5557
ENSG00000173221	0.0799781	0.526429	0.929171	0.123686	protein_coding	GLRX	41.08	0.290945	sexM	F	248	~sex+(1|manifest)+cngeneson+pc_mito+brain_region+age	0.0859391	4971
ENSG00000003056	0.0801581	-0.580957	-0.0918811	-1.07003	protein_coding	M6PR	42.37	0.291092	sexM	F	4060	~sex+(1|manifest)+cngeneson+pc_mito+brain_region+age	0.0411839	5519
ENSG00000095370	0.0802368	-0.579171	0.0640144	-1.22236	protein_coding	SH2D3C	53.99	0.291092	sexM	F	5040	~sex+(1|manifest)+cngeneson+pc_mito+brain_region+age	0.403678	2395
ENSG00000125458	0.0803123	-1.54837	1.63571	-4.73244	protein_coding	NT5C	65.43	0.291092	sexM	F	2749	~sex+(1|manifest)+cngeneson+pc_mito+brain_region+age	1.01162	976
ENSG00000149256	0.0802158	-1.12681	0.257525	-2.51114	protein_coding	TENM4	44.45	0.291092	sexM	F	3845	~sex+(1|manifest)+cngeneson+pc_mito+brain_region+age	0.220817	3553
ENSG00000168906	0.08032	0.613272	1.12083	0.105717	protein_coding	MAT2A	44.47	0.291092	sexM	F	149	~sex+(1|manifest)+cngeneson+pc_mito+brain_region+age	1.07096	915
ENSG00000138750	0.0803696	0.0996891	0.32232	-0.122942	protein_coding	NUP54	36.75	0.291092	sexM	F	5863	~sex+(1|manifest)+cngeneson+pc_mito+brain_region+age	0.30528	2940
ENSG00000112659	0.0805962	-0.133254	0.0606328	-0.327141	protein_coding	CUL9	49.09	0.291278	sexM	F	82	~sex+(1|manifest)+cngeneson+pc_mito+brain_region+age	0.122811	4557
ENSG00000138326	0.080619	1.22822	2.7591	-0.302671	protein_coding	RPS24	47.43	0.291278	sexM	F	3006	~sex+(1|manifest)+cngeneson+pc_mito+brain_region+age	3.33678	177
ENSG00000147251	0.0804774	0.590279	1.25089	-0.070334	protein_coding	DOCK11	39.68	0.291278	sexM	F	2156	~sex+(1|manifest)+cngeneson+pc_mito+brain_region+age	0.543748	1858
ENSG00000160293	0.0805804	-0.189628	0.0514713	-0.430728	protein_coding	VAV2	56.31	0.291278	sexM	F	2679	~sex+(1|manifest)+cngeneson+pc_mito+brain_region+age	0.0470086	5459
ENSG00000103381	0.0807457	0.703504	1.32083	0.0861776	protein_coding	CPPED1	44.39	0.291557	sexM	F	3159	~sex+(1|manifest)+cngeneson+pc_mito+brain_region+age	0.4154	2347
ENSG00000132334	0.0811136	-0.380577	0.0460982	-0.807252	protein_coding	PTPRE	47.88	0.292706	sexM	F	2099	~sex+(1|manifest)+cngeneson+pc_mito+brain_region+age	1.35966	695
ENSG00000186063	0.0811648	-0.106481	0.352312	-0.565274	protein_coding	AIDA	38.46	0.292711	sexM	F	5258	~sex+(1|manifest)+cngeneson+pc_mito+brain_region+age	0.195308	3788
ENSG00000130429	0.0812896	-0.849542	-0.137239	-1.56184	protein_coding	ARPC1B	55.99	0.292981	sexM	F	1935	~sex+(1|manifest)+cngeneson+pc_mito+brain_region+age	0.0771747	5082
ENSG00000109466	0.0815093	0.990642	1.87826	0.103028	protein_coding	KLHL2	38.17	0.293234	sexM	F	5869	~sex+(1|manifest)+cngeneson+pc_mito+brain_region+age	2.76792	240
ENSG00000162711	0.0814739	-0.845676	0.135285	-1.82664	protein_coding	NLRP3	46.68	0.293234	sexM	F	5109	~sex+(1|manifest)+cngeneson+pc_mito+brain_region+age	0.247146	3342
ENSG00000206199	0.0814826	0.273498	0.927604	-0.380609	protein_coding	ANKUB1	36.93	0.293234	sexM	F	5114	~sex+(1|manifest)+cngeneson+pc_mito+brain_region+age	3.33605	178
ENSG00000111669	0.0816602	0.454197	0.803756	0.104638	protein_coding	TPI1	59.16	0.293253	sexM	F	5719	~sex+(1|manifest)+cngeneson+pc_mito+brain_region+age	0.856159	1163
ENSG00000137845	0.0816351	0.307263	0.609696	0.00482943	protein_coding	ADAM10	37.34	0.293253	sexM	F	1144	~sex+(1|manifest)+cngeneson+pc_mito+brain_region+age	0.760293	1308
ENSG00000277149	0.0816641	-0.264905	-0.0229557	-0.506855	protein_coding	TYW1B	41.66	0.293253	sexM	F	4397	~sex+(1|manifest)+cngeneson+pc_mito+brain_region+age	0.0776359	5073
ENSG00000145782	0.0817997	-0.312709	-0.0421891	-0.583229	protein_coding	ATG12	36.6	0.293483	sexM	F	4241	~sex+(1|manifest)+cngeneson+pc_mito+brain_region+age	0.0478126	5447
ENSG00000154124	0.081828	0.427701	1.09312	-0.237722	protein_coding	OTULIN	41.68	0.293483	sexM	F	593	~sex+(1|manifest)+cngeneson+pc_mito+brain_region+age	0.0327786	5598
ENSG00000150593	0.0824944	0.917627	1.65834	0.176917	protein_coding	PDCD4	34.69	0.295693	sexM	F	4755	~sex+(1|manifest)+cngeneson+pc_mito+brain_region+age	0.406685	2380
ENSG00000152818	0.0827828	0.883055	1.70653	0.0595804	protein_coding	UTRN	38	0.296185	sexM	F	2852	~sex+(1|manifest)+cngeneson+pc_mito+brain_region+age	0.628072	1590
ENSG00000197147	0.0827696	0.461139	0.870137	0.052141	protein_coding	LRRC8B	38.63	0.296185	sexM	F	1301	~sex+(1|manifest)+cngeneson+pc_mito+brain_region+age	0.986084	999
ENSG00000170909	0.0829355	-1.03284	0.485531	-2.55122	protein_coding	OSCAR	53.07	0.296551	sexM	F	2996	~sex+(1|manifest)+cngeneson+pc_mito+brain_region+age	0.63406	1574
ENSG00000155506	0.0830198	-0.395492	-0.0607991	-0.730186	protein_coding	LARP1	46.53	0.296672	sexM	F	5479	~sex+(1|manifest)+cngeneson+pc_mito+brain_region+age	0.503439	1994
ENSG00000122122	0.0831832	-1.67589	0.725998	-4.07778	protein_coding	SASH3	52.71	0.297076	sexM	F	482	~sex+(1|manifest)+cngeneson+pc_mito+brain_region+age	0.336229	2774
ENSG00000138604	0.0834865	-0.940606	0.070708	-1.95192	protein_coding	GLCE	36.64	0.297644	sexM	F	5784	~sex+(1|manifest)+cngeneson+pc_mito+brain_region+age	0.0703827	5160
ENSG00000143493	0.0835192	0.170262	0.35809	-0.0175671	protein_coding	INTS7	38.12	0.297644	sexM	F	3680	~sex+(1|manifest)+cngeneson+pc_mito+brain_region+age	0.232391	3456
ENSG00000149806	0.0835448	0.380466	0.819823	-0.0588905	protein_coding	FAU	53.42	0.297644	sexM	F	3162	~sex+(1|manifest)+cngeneson+pc_mito+brain_region+age	1.29212	732
ENSG00000128595	0.0841214	-0.276492	-0.0277103	-0.525274	protein_coding	CALU	39.93	0.299336	sexM	F	5287	~sex+(1|manifest)+cngeneson+pc_mito+brain_region+age	0.172807	4028
ENSG00000203879	0.0841185	0.178608	0.403871	-0.0466538	protein_coding	GDI1	59.79	0.299336	sexM	F	3511	~sex+(1|manifest)+cngeneson+pc_mito+brain_region+age	0.187794	3861
ENSG00000137154	0.0843337	1.46354	2.89032	0.0367567	protein_coding	RPS6	40.65	0.29991	sexM	F	2180	~sex+(1|manifest)+cngeneson+pc_mito+brain_region+age	2.97859	210
ENSG00000055609	0.0846242	0.406551	0.745304	0.067799	protein_coding	KMT2C	38.65	0.30069	sexM	F	1043	~sex+(1|manifest)+cngeneson+pc_mito+brain_region+age	1.08702	897
ENSG00000071794	0.0846564	-0.0879203	0.292235	-0.468075	protein_coding	HLTF	35.95	0.30069	sexM	F	2355	~sex+(1|manifest)+cngeneson+pc_mito+brain_region+age	0.00945504	5827
ENSG00000198146	0.0847066	0.259895	0.517289	0.00250066	protein_coding	ZNF770	37.91	0.30069	sexM	F	1325	~sex+(1|manifest)+cngeneson+pc_mito+brain_region+age	0.288785	3047
ENSG00000044446	0.0848128	0.104331	0.293292	-0.0846292	protein_coding	PHKA2	45.6	0.300831	sexM	F	1294	~sex+(1|manifest)+cngeneson+pc_mito+brain_region+age	0.0296826	5635
ENSG00000119231	0.0849995	0.40922	0.71939	0.0990499	protein_coding	SENP5	42.03	0.300831	sexM	F	1911	~sex+(1|manifest)+cngeneson+pc_mito+brain_region+age	0.543435	1860
ENSG00000132824	0.0850018	0.203545	0.395358	0.0117323	protein_coding	SERINC3	42.52	0.300831	sexM	F	1197	~sex+(1|manifest)+cngeneson+pc_mito+brain_region+age	0.232218	3459
ENSG00000143162	0.0849726	-0.467013	0.489227	-1.42325	protein_coding	CREG1	44.5	0.300831	sexM	F	2796	~sex+(1|manifest)+cngeneson+pc_mito+brain_region+age	0.278871	3111
ENSG00000132570	0.0851144	-0.111942	0.319413	-0.543297	protein_coding	PCBD2	42.14	0.301048	sexM	F	310	~sex+(1|manifest)+cngeneson+pc_mito+brain_region+age	0.30317	2955
ENSG00000088808	0.0855515	-0.192033	0.0441412	-0.428207	protein_coding	PPP1R13B	44.49	0.302412	sexM	F	1234	~sex+(1|manifest)+cngeneson+pc_mito+brain_region+age	0.140719	4356
ENSG00000006125	0.0856468	0.337925	0.643687	0.0321632	protein_coding	AP2B1	39.93	0.302567	sexM	F	2367	~sex+(1|manifest)+cngeneson+pc_mito+brain_region+age	0.443489	2224
ENSG00000111348	0.0858302	-0.444552	0.0885258	-0.97763	protein_coding	ARHGDIB	41.11	0.302851	sexM	F	272	~sex+(1|manifest)+cngeneson+pc_mito+brain_region+age	0.292628	3013
ENSG00000175203	0.0858254	-0.156079	0.00366801	-0.315825	protein_coding	DCTN2	48.14	0.302851	sexM	F	2870	~sex+(1|manifest)+cngeneson+pc_mito+brain_region+age	0.0933661	4879
ENSG00000113368	0.0863179	-0.35885	0.726855	-1.44456	protein_coding	LMNB1	42.33	0.304389	sexM	F	3385	~sex+(1|manifest)+cngeneson+pc_mito+brain_region+age	1.46999	629
ENSG00000114054	0.0865221	-0.083356	0.157983	-0.324695	protein_coding	PCCB	41.75	0.304927	sexM	F	761	~sex+(1|manifest)+cngeneson+pc_mito+brain_region+age	0.0429999	5499
ENSG00000100393	0.086588	0.473427	0.878397	0.0684572	protein_coding	EP300	42.02	0.304976	sexM	F	4739	~sex+(1|manifest)+cngeneson+pc_mito+brain_region+age	0.902863	1106
ENSG00000144524	0.0866949	-0.0640851	0.204609	-0.332779	protein_coding	COPS7B	44.9	0.304988	sexM	F	2200	~sex+(1|manifest)+cngeneson+pc_mito+brain_region+age	0.0905643	4914
ENSG00000187676	0.0866554	0.333789	0.770131	-0.102554	protein_coding	B3GLCT	41.07	0.304988	sexM	F	236	~sex+(1|manifest)+cngeneson+pc_mito+brain_region+age	0.215796	3599
ENSG00000015285	0.0869226	-0.720512	-0.0910285	-1.35	protein_coding	WAS	50.82	0.305103	sexM	F	5674	~sex+(1|manifest)+cngeneson+pc_mito+brain_region+age	0.0915542	4899
ENSG00000065029	0.0869352	-0.335078	0.0287885	-0.698945	protein_coding	ZNF76	48.23	0.305103	sexM	F	4877	~sex+(1|manifest)+cngeneson+pc_mito+brain_region+age	0.165562	4098
ENSG00000112851	0.0867888	0.670188	1.28383	0.0565492	protein_coding	ERBIN	37.26	0.305103	sexM	F	3880	~sex+(1|manifest)+cngeneson+pc_mito+brain_region+age	0.16068	4148
ENSG00000156026	0.0868792	0.417538	0.741089	0.0939869	protein_coding	MCU	38.8	0.305103	sexM	F	3652	~sex+(1|manifest)+cngeneson+pc_mito+brain_region+age	0.0774234	5078
ENSG00000106780	0.0870782	0.369852	0.683518	0.0561868	protein_coding	MEGF9	38.18	0.305423	sexM	F	1557	~sex+(1|manifest)+cngeneson+pc_mito+brain_region+age	0.121853	4570
ENSG00000135457	0.0871843	-0.550513	-0.0801847	-1.02084	protein_coding	TFCP2	41.94	0.305613	sexM	F	2929	~sex+(1|manifest)+cngeneson+pc_mito+brain_region+age	0.274473	3139
ENSG00000107372	0.0877526	0.512759	0.919503	0.106016	protein_coding	ZFAND5	39.89	0.306691	sexM	F	840	~sex+(1|manifest)+cngeneson+pc_mito+brain_region+age	0.172903	4026
ENSG00000140740	0.0876883	0.0209279	0.535602	-0.493747	protein_coding	UQCRC2	40.09	0.306691	sexM	F	5269	~sex+(1|manifest)+cngeneson+pc_mito+brain_region+age	0.2286	3493
ENSG00000161526	0.0877123	-0.133134	0.116654	-0.382921	protein_coding	SAP30BP	48.58	0.306691	sexM	F	2503	~sex+(1|manifest)+cngeneson+pc_mito+brain_region+age	0.416414	2341
ENSG00000197442	0.0877315	-0.991956	-0.00340999	-1.9805	protein_coding	MAP3K5	39.89	0.306691	sexM	F	1331	~sex+(1|manifest)+cngeneson+pc_mito+brain_region+age	0.457375	2169
ENSG00000214954	0.0875823	0.533968	0.985507	0.0824279	protein_coding	LRRC69	36.91	0.306691	sexM	F	217	~sex+(1|manifest)+cngeneson+pc_mito+brain_region+age	0.0829864	5005
ENSG00000060237	0.087962	0.983322	1.86111	0.105538	protein_coding	WNK1	38.73	0.307085	sexM	F	3301	~sex+(1|manifest)+cngeneson+pc_mito+brain_region+age	0.321386	2855
ENSG00000135387	0.0879699	0.557771	1.02039	0.0951517	protein_coding	CAPRIN1	40.01	0.307085	sexM	F	4006	~sex+(1|manifest)+cngeneson+pc_mito+brain_region+age	0.856157	1164
ENSG00000122034	0.0881222	0.514458	1.03114	-0.0022221	protein_coding	GTF3A	44.69	0.307435	sexM	F	5143	~sex+(1|manifest)+cngeneson+pc_mito+brain_region+age	1.0733	912
ENSG00000205744	0.088179	-1.29958	0.708932	-3.30809	protein_coding	DENND1C	55.66	0.30745	sexM	F	1874	~sex+(1|manifest)+cngeneson+pc_mito+brain_region+age	0.159664	4157
ENSG00000162688	0.0885948	-0.312566	0.0139957	-0.639128	protein_coding	AGL	36.33	0.308717	sexM	F	822	~sex+(1|manifest)+cngeneson+pc_mito+brain_region+age	0.278244	3114
ENSG00000103404	0.0888401	0.178188	0.334478	0.0218971	protein_coding	USP31	41.37	0.309023	sexM	F	3701	~sex+(1|manifest)+cngeneson+pc_mito+brain_region+age	0.228886	3486
ENSG00000124783	0.0888272	-0.20543	0.0606501	-0.47151	protein_coding	SSR1	43.56	0.309023	sexM	F	2097	~sex+(1|manifest)+cngeneson+pc_mito+brain_region+age	0.0821483	5019
ENSG00000131504	0.0888313	0.314866	0.923001	-0.293269	protein_coding	DIAPH1	41.24	0.309023	sexM	F	260	~sex+(1|manifest)+cngeneson+pc_mito+brain_region+age	0.712473	1379
ENSG00000197217	0.0889492	-0.214257	0.0139233	-0.442437	protein_coding	ENTPD4	44.43	0.309219	sexM	F	1997	~sex+(1|manifest)+cngeneson+pc_mito+brain_region+age	0.344158	2727
ENSG00000056097	0.089623	0.383488	0.721729	0.0452468	protein_coding	ZFR	38.32	0.311378	sexM	F	5768	~sex+(1|manifest)+cngeneson+pc_mito+brain_region+age	0.956476	1031
ENSG00000164985	0.0896912	0.495962	0.915308	0.0766173	protein_coding	PSIP1	37.86	0.311431	sexM	F	758	~sex+(1|manifest)+cngeneson+pc_mito+brain_region+age	0.00743862	5839
ENSG00000171988	0.0898153	-0.220364	0.00722772	-0.447957	protein_coding	JMJD1C	38.11	0.311678	sexM	F	1067	~sex+(1|manifest)+cngeneson+pc_mito+brain_region+age	0.0112583	5808
ENSG00000059588	0.0900498	-0.455016	-0.0204152	-0.889617	protein_coding	TARBP1	40.31	0.312307	sexM	F	828	~sex+(1|manifest)+cngeneson+pc_mito+brain_region+age	0.399703	2423
ENSG00000197943	0.0901754	-0.585703	-0.131176	-1.04023	protein_coding	PLCG2	46.99	0.312558	sexM	F	2201	~sex+(1|manifest)+cngeneson+pc_mito+brain_region+age	0.61756	1614
ENSG00000196352	0.0904474	0.35658	0.643788	0.0693712	protein_coding	CD55	36.31	0.313317	sexM	F	581	~sex+(1|manifest)+cngeneson+pc_mito+brain_region+age	0.391741	2459
ENSG00000105063	0.0906908	-1.06045	0.403407	-2.52431	protein_coding	PPP6R1	56.47	0.313837	sexM	F	4120	~sex+(1|manifest)+cngeneson+pc_mito+brain_region+age	0.216669	3589
ENSG00000114416	0.0907731	2.12203	4.3659	-0.121848	protein_coding	FXR1	38.94	0.313837	sexM	F	2359	~sex+(1|manifest)+cngeneson+pc_mito+brain_region+age	0.0620014	5259
ENSG00000119318	0.090811	0.563939	1.08356	0.0443227	protein_coding	RAD23B	38	0.313837	sexM	F	1439	~sex+(1|manifest)+cngeneson+pc_mito+brain_region+age	0.584536	1715
ENSG00000142676	0.0907681	1.10077	2.08724	0.114304	protein_coding	RPL11	46.35	0.313837	sexM	F	402	~sex+(1|manifest)+cngeneson+pc_mito+brain_region+age	1.64737	550
ENSG00000115896	0.0909226	-1.08452	-0.176737	-1.9923	protein_coding	PLCL1	37.39	0.313838	sexM	F	1740	~sex+(1|manifest)+cngeneson+pc_mito+brain_region+age	2.01901	399
ENSG00000134014	0.0908963	0.225764	0.580891	-0.129364	protein_coding	ELP3	40.16	0.313838	sexM	F	4695	~sex+(1|manifest)+cngeneson+pc_mito+brain_region+age	0.172792	4029
ENSG00000182168	0.0909713	-0.970011	0.279295	-2.21932	protein_coding	UNC5C	37.41	0.313838	sexM	F	3630	~sex+(1|manifest)+cngeneson+pc_mito+brain_region+age	14.8986	5
ENSG00000074660	0.0913405	-0.183258	0.0059359	-0.372452	protein_coding	SCARF1	58.07	0.314704	sexM	F	1540	~sex+(1|manifest)+cngeneson+pc_mito+brain_region+age	0.696671	1415
ENSG00000129667	0.0913829	-0.501403	-0.0337885	-0.969018	protein_coding	RHBDF2	57.78	0.314704	sexM	F	4900	~sex+(1|manifest)+cngeneson+pc_mito+brain_region+age	4.05516	127
ENSG00000255302	0.0913572	-0.484454	0.031284	-1.00019	protein_coding	EID1	39.56	0.314704	sexM	F	4227	~sex+(1|manifest)+cngeneson+pc_mito+brain_region+age	0.722555	1359
ENSG00000144381	0.0916761	1.15596	2.23647	0.0754534	protein_coding	HSPD1	42.79	0.315529	sexM	F	2536	~sex+(1|manifest)+cngeneson+pc_mito+brain_region+age	0.121878	4569
ENSG00000047346	0.0917888	0.802095	1.46827	0.135922	protein_coding	FAM214A	37.21	0.315732	sexM	F	1236	~sex+(1|manifest)+cngeneson+pc_mito+brain_region+age	0.519964	1935
ENSG00000069849	0.0919415	0.488167	0.880783	0.0955507	protein_coding	ATP1B3	40.6	0.315911	sexM	F	2633	~sex+(1|manifest)+cngeneson+pc_mito+brain_region+age	0.318099	2877
ENSG00000107643	0.0919648	0.649154	1.1684	0.129912	protein_coding	MAPK8	37.34	0.315911	sexM	F	5816	~sex+(1|manifest)+cngeneson+pc_mito+brain_region+age	0.010892	5814
ENSG00000158467	0.0920167	0.402262	0.761293	0.0432307	protein_coding	AHCYL2	39.97	0.315911	sexM	F	2598	~sex+(1|manifest)+cngeneson+pc_mito+brain_region+age	0.284225	3072
ENSG00000172349	0.0920557	-0.498521	0.309558	-1.3066	protein_coding	IL16	43.65	0.315911	sexM	F	128	~sex+(1|manifest)+cngeneson+pc_mito+brain_region+age	0.0256273	5675
ENSG00000108510	0.0921643	0.642934	1.23919	0.0466779	protein_coding	MED13	38.73	0.315922	sexM	F	532	~sex+(1|manifest)+cngeneson+pc_mito+brain_region+age	0.645441	1540
ENSG00000146112	0.0921663	-0.156536	0.251741	-0.564813	protein_coding	PPP1R18	56.1	0.315922	sexM	F	1290	~sex+(1|manifest)+cngeneson+pc_mito+brain_region+age	0.374655	2555
ENSG00000110429	0.0922424	-0.203207	-0.0248926	-0.381522	protein_coding	FBXO3	37.03	0.315999	sexM	F	4736	~sex+(1|manifest)+cngeneson+pc_mito+brain_region+age	0.198806	3761
ENSG00000099250	0.092428	-0.500102	0.000288599	-1.00049	protein_coding	NRP1	41.34	0.31645	sexM	F	3629	~sex+(1|manifest)+cngeneson+pc_mito+brain_region+age	0.447441	2207
ENSG00000112232	0.0926434	-0.263041	0.0212532	-0.547335	protein_coding	KHDRBS2	34.84	0.316881	sexM	F	4804	~sex+(1|manifest)+cngeneson+pc_mito+brain_region+age	0.572673	1756
ENSG00000128872	0.0926616	-0.246407	1.4042	-1.89702	protein_coding	TMOD2	41.49	0.316881	sexM	F	2802	~sex+(1|manifest)+cngeneson+pc_mito+brain_region+age	0.0164282	5760
ENSG00000155508	0.0927885	-0.0275139	0.137718	-0.192746	protein_coding	CNOT8	44.09	0.317131	sexM	F	2968	~sex+(1|manifest)+cngeneson+pc_mito+brain_region+age	0.107847	4731
ENSG00000020256	0.0931338	0.202992	0.38382	0.0221638	protein_coding	ZFP64	44.05	0.317407	sexM	F	3718	~sex+(1|manifest)+cngeneson+pc_mito+brain_region+age	0.206564	3694
ENSG00000112367	0.0931056	0.529247	0.977997	0.0804973	protein_coding	FIG4	40.3	0.317407	sexM	F	2346	~sex+(1|manifest)+cngeneson+pc_mito+brain_region+age	0.611971	1630
ENSG00000156304	0.093193	0.721758	1.33995	0.103568	protein_coding	SCAF4	38.15	0.317407	sexM	F	3538	~sex+(1|manifest)+cngeneson+pc_mito+brain_region+age	0.301494	2963
ENSG00000163539	0.093105	0.532523	1.00177	0.063272	protein_coding	CLASP2	36.82	0.317407	sexM	F	4745	~sex+(1|manifest)+cngeneson+pc_mito+brain_region+age	0.247286	3340
ENSG00000164168	0.0930918	-0.242821	-0.0410619	-0.444579	protein_coding	TMEM184C	38.71	0.317407	sexM	F	3959	~sex+(1|manifest)+cngeneson+pc_mito+brain_region+age	0.0135437	5784
ENSG00000198843	0.0931633	0.281715	0.517231	0.0461993	protein_coding	SELENOT	37.86	0.317407	sexM	F	1665	~sex+(1|manifest)+cngeneson+pc_mito+brain_region+age	0.422499	2321
ENSG00000144713	0.0932962	0.999545	1.89926	0.0998288	protein_coding	RPL32	47.37	0.317574	sexM	F	5395	~sex+(1|manifest)+cngeneson+pc_mito+brain_region+age	1.6566	540
ENSG00000147592	0.0934326	-0.487867	0.0106756	-0.98641	protein_coding	LACTB2	38.39	0.317854	sexM	F	88	~sex+(1|manifest)+cngeneson+pc_mito+brain_region+age	0.168831	4072
ENSG00000186073	0.0935568	-0.228726	0.0136163	-0.471069	protein_coding	CDIN1	37.44	0.318093	sexM	F	5566	~sex+(1|manifest)+cngeneson+pc_mito+brain_region+age	0.124757	4529
ENSG00000095066	0.09364	-0.243216	0.0513881	-0.537821	protein_coding	HOOK2	53.64	0.318138	sexM	F	5404	~sex+(1|manifest)+cngeneson+pc_mito+brain_region+age	0.26005	3246
ENSG00000147421	0.0936783	0.668623	1.27442	0.0628218	protein_coding	HMBOX1	37.72	0.318138	sexM	F	3231	~sex+(1|manifest)+cngeneson+pc_mito+brain_region+age	0.2729	3151
ENSG00000117475	0.0937779	-0.0210466	0.300371	-0.342464	protein_coding	BLZF1	35.78	0.318293	sexM	F	2758	~sex+(1|manifest)+cngeneson+pc_mito+brain_region+age	0.00443424	5855
ENSG00000115271	0.093909	0.564955	1.00887	0.121043	protein_coding	GCA	36.25	0.318554	sexM	F	412	~sex+(1|manifest)+cngeneson+pc_mito+brain_region+age	0.729783	1350
ENSG00000146872	0.0939801	0.334679	0.936183	-0.266825	protein_coding	TLK2	42.17	0.318611	sexM	F	2498	~sex+(1|manifest)+cngeneson+pc_mito+brain_region+age	0.30043	2969
ENSG00000087088	0.0943927	-0.888371	0.375291	-2.15203	protein_coding	BAX	53.57	0.319826	sexM	F	192	~sex+(1|manifest)+cngeneson+pc_mito+brain_region+age	0.765824	1297
ENSG00000008256	0.0946352	-0.985943	-0.10179	-1.8701	protein_coding	CYTH3	44.78	0.320463	sexM	F	5035	~sex+(1|manifest)+cngeneson+pc_mito+brain_region+age	0.0573463	5315
ENSG00000135048	0.0947607	0.945203	1.81437	0.0760342	protein_coding	CEMIP2	40.46	0.320703	sexM	F	3777	~sex+(1|manifest)+cngeneson+pc_mito+brain_region+age	0.477971	2096
ENSG00000169062	0.0948407	-0.209147	0.531822	-0.950115	protein_coding	UPF3A	47.57	0.32079	sexM	F	563	~sex+(1|manifest)+cngeneson+pc_mito+brain_region+age	2.1395	360
ENSG00000138095	0.095012	0.614915	1.15526	0.0745666	protein_coding	LRPPRC	37.09	0.321021	sexM	F	1594	~sex+(1|manifest)+cngeneson+pc_mito+brain_region+age	0.290876	3030
ENSG00000173065	0.0950183	-0.565433	-0.068011	-1.06285	protein_coding	FAM222B	45.72	0.321021	sexM	F	3870	~sex+(1|manifest)+cngeneson+pc_mito+brain_region+age	0.0196433	5732
ENSG00000007129	0.0955007	-1.12679	-0.0906879	-2.16289	protein_coding	CEACAM21	44.66	0.322281	sexM	F	4243	~sex+(1|manifest)+cngeneson+pc_mito+brain_region+age	0.579539	1733
ENSG00000182141	0.0954583	0.0353055	0.288907	-0.218296	protein_coding	ZNF708	39.17	0.322281	sexM	F	5511	~sex+(1|manifest)+cngeneson+pc_mito+brain_region+age	0.603893	1655
ENSG00000147124	0.0956229	-0.390071	-0.0312866	-0.748856	protein_coding	ZNF41	43.28	0.322323	sexM	F	4271	~sex+(1|manifest)+cngeneson+pc_mito+brain_region+age	0.107146	4738
ENSG00000197586	0.0955735	-0.197239	-0.0159946	-0.378483	protein_coding	ENTPD6	50.78	0.322323	sexM	F	3958	~sex+(1|manifest)+cngeneson+pc_mito+brain_region+age	0.154883	4211
ENSG00000147202	0.0963731	-0.272491	-0.012242	-0.532741	protein_coding	DIAPH2	37	0.32448	sexM	F	31	~sex+(1|manifest)+cngeneson+pc_mito+brain_region+age	0.149901	4263
ENSG00000042493	0.0965303	-0.710665	0.505504	-1.92683	protein_coding	CAPG	51.32	0.324491	sexM	F	3553	~sex+(1|manifest)+cngeneson+pc_mito+brain_region+age	0.819527	1216
ENSG00000067225	0.0965152	0.851861	1.61604	0.0876828	protein_coding	PKM	48.38	0.324491	sexM	F	3374	~sex+(1|manifest)+cngeneson+pc_mito+brain_region+age	0.810924	1235
ENSG00000139636	0.0965419	0.33068	0.635121	0.0262397	protein_coding	LMBR1L	51.62	0.324491	sexM	F	1950	~sex+(1|manifest)+cngeneson+pc_mito+brain_region+age	0.626261	1596
ENSG00000131966	0.0966129	-0.239689	-0.0311726	-0.448206	protein_coding	ACTR10	38.67	0.324499	sexM	F	5469	~sex+(1|manifest)+cngeneson+pc_mito+brain_region+age	0.0511999	5394
ENSG00000152223	0.0966545	0.359767	0.653392	0.0661422	protein_coding	EPG5	40.88	0.324499	sexM	F	3865	~sex+(1|manifest)+cngeneson+pc_mito+brain_region+age	0.135323	4421
ENSG00000171298	0.0967513	-0.678204	0.125046	-1.48145	protein_coding	GAA	58.33	0.324638	sexM	F	4927	~sex+(1|manifest)+cngeneson+pc_mito+brain_region+age	0.905745	1103
ENSG00000101474	0.0970001	0.784567	1.5429	0.0262376	protein_coding	APMAP	46.35	0.325102	sexM	F	5821	~sex+(1|manifest)+cngeneson+pc_mito+brain_region+age	0.753798	1321
ENSG00000158161	0.0969494	0.350598	0.669961	0.0312344	protein_coding	EYA3	39.51	0.325102	sexM	F	3395	~sex+(1|manifest)+cngeneson+pc_mito+brain_region+age	0.437356	2262
ENSG00000160229	0.0972348	-1.01236	0.468046	-2.49277	protein_coding	ZNF66	38.99	0.325703	sexM	F	2611	~sex+(1|manifest)+cngeneson+pc_mito+brain_region+age	0.0529012	5378
ENSG00000129657	0.097308	1.34029	2.65589	0.0246938	protein_coding	SEC14L1	46.7	0.325763	sexM	F	1074	~sex+(1|manifest)+cngeneson+pc_mito+brain_region+age	0.901953	1107
ENSG00000151247	0.0974633	0.341665	0.761969	-0.0786401	protein_coding	EIF4E	39.19	0.326097	sexM	F	4974	~sex+(1|manifest)+cngeneson+pc_mito+brain_region+age	1.02405	957
ENSG00000121749	0.0976616	0.484257	0.913606	0.0549078	protein_coding	TBC1D15	37.01	0.32639	sexM	F	1741	~sex+(1|manifest)+cngeneson+pc_mito+brain_region+age	0.277183	3122
ENSG00000197498	0.0976414	-0.169746	-0.00682772	-0.332664	protein_coding	RPF2	42.58	0.32639	sexM	F	4480	~sex+(1|manifest)+cngeneson+pc_mito+brain_region+age	0.027843	5657
ENSG00000158201	0.0977689	2.01425	4.24557	-0.217068	protein_coding	ABHD3	42.44	0.326563	sexM	F	454	~sex+(1|manifest)+cngeneson+pc_mito+brain_region+age	0.889417	1124
ENSG00000150681	0.0980504	-0.813669	0.287752	-1.91509	protein_coding	RGS18	33.95	0.327155	sexM	F	1095	~sex+(1|manifest)+cngeneson+pc_mito+brain_region+age	0.565376	1784
ENSG00000205269	0.0980576	-0.101658	0.57148	-0.774795	protein_coding	TMEM170B	37.06	0.327155	sexM	F	195	~sex+(1|manifest)+cngeneson+pc_mito+brain_region+age	0.108625	4725
ENSG00000144566	0.0983851	0.414119	0.753561	0.0746771	protein_coding	RAB5A	39.79	0.328062	sexM	F	2663	~sex+(1|manifest)+cngeneson+pc_mito+brain_region+age	0.552733	1828
ENSG00000070610	0.0985897	-0.185152	-0.0128503	-0.357453	protein_coding	GBA2	50.7	0.328558	sexM	F	5688	~sex+(1|manifest)+cngeneson+pc_mito+brain_region+age	0.122588	4563
ENSG00000135372	0.0987816	-0.190473	-0.0136323	-0.367313	protein_coding	NAT10	45.79	0.329011	sexM	F	5500	~sex+(1|manifest)+cngeneson+pc_mito+brain_region+age	0.115399	4653
ENSG00000090273	0.0989915	0.584795	1.12287	0.0467238	protein_coding	NUDC	48.43	0.329151	sexM	F	1552	~sex+(1|manifest)+cngeneson+pc_mito+brain_region+age	0.281941	3089
ENSG00000101868	0.0988915	0.198487	0.480766	-0.0837922	protein_coding	POLA1	38.8	0.329151	sexM	F	3507	~sex+(1|manifest)+cngeneson+pc_mito+brain_region+age	0.0169372	5758
ENSG00000157107	0.098943	0.969288	1.77943	0.15915	protein_coding	FCHO2	37.02	0.329151	sexM	F	1418	~sex+(1|manifest)+cngeneson+pc_mito+brain_region+age	0.227483	3499
ENSG00000134440	0.0992345	0.178316	0.345079	0.011554	protein_coding	NARS1	42.81	0.329773	sexM	F	4452	~sex+(1|manifest)+cngeneson+pc_mito+brain_region+age	0.410497	2363
ENSG00000104957	0.0995064	-0.440846	0.0304023	-0.912094	protein_coding	CCDC130	50.36	0.330435	sexM	F	1543	~sex+(1|manifest)+cngeneson+pc_mito+brain_region+age	0.585941	1707
ENSG00000048028	0.100073	-0.160697	0.066493	-0.387887	protein_coding	USP28	41.45	0.330991	sexM	F	3972	~sex+(1|manifest)+cngeneson+pc_mito+brain_region+age	0.151093	4249
ENSG00000102974	0.100102	-0.324041	0.141382	-0.789465	protein_coding	CTCF	45.31	0.330991	sexM	F	3019	~sex+(1|manifest)+cngeneson+pc_mito+brain_region+age	0.377886	2546
ENSG00000108239	0.100097	-0.497784	0.0642206	-1.05979	protein_coding	TBC1D12	38.52	0.330991	sexM	F	2205	~sex+(1|manifest)+cngeneson+pc_mito+brain_region+age	0.318718	2872
ENSG00000130202	0.100117	0.484024	0.993054	-0.0250065	protein_coding	NECTIN2	52.84	0.330991	sexM	F	5439	~sex+(1|manifest)+cngeneson+pc_mito+brain_region+age	0.547445	1845
ENSG00000162086	0.100076	-0.304287	-0.0298605	-0.578714	protein_coding	ZNF75A	45.02	0.330991	sexM	F	3224	~sex+(1|manifest)+cngeneson+pc_mito+brain_region+age	0.16932	4063
ENSG00000164221	0.0998065	-0.389868	-0.0199786	-0.759757	protein_coding	CCDC112	36.07	0.330991	sexM	F	614	~sex+(1|manifest)+cngeneson+pc_mito+brain_region+age	0.00443072	5856
ENSG00000164663	0.100083	0.29857	0.652305	-0.0551636	protein_coding	USP49	41.51	0.330991	sexM	F	2063	~sex+(1|manifest)+cngeneson+pc_mito+brain_region+age	0.0931124	4881
ENSG00000198223	0.100164	-1.7757	-0.205543	-3.34586	protein_coding	CSF2RA	50.88	0.330991	sexM	F	3868	~sex+(1|manifest)+cngeneson+pc_mito+brain_region+age	1.34112	705
ENSG00000133275	0.100321	-0.78804	-0.0290156	-1.54706	protein_coding	CSNK1G2	61.02	0.331324	sexM	F	1796	~sex+(1|manifest)+cngeneson+pc_mito+brain_region+age	0.150192	4261
ENSG00000183018	0.100589	-2.08863	0.339271	-4.51654	protein_coding	SPNS2	57.38	0.332023	sexM	F	2046	~sex+(1|manifest)+cngeneson+pc_mito+brain_region+age	1.13979	856
ENSG00000165028	0.100883	-1.02805	0.401582	-2.45768	protein_coding	NIPSNAP3B	37	0.332621	sexM	F	4684	~sex+(1|manifest)+cngeneson+pc_mito+brain_region+age	0.393423	2452
ENSG00000179021	0.100872	0.271581	0.529849	0.0133136	protein_coding	C3orf38	37.88	0.332621	sexM	F	2176	~sex+(1|manifest)+cngeneson+pc_mito+brain_region+age	0.118789	4611
ENSG00000163681	0.10101	0.488201	1.0358	-0.0593961	protein_coding	SLMAP	38.92	0.332851	sexM	F	1212	~sex+(1|manifest)+cngeneson+pc_mito+brain_region+age	0.304999	2943
ENSG00000108671	0.101154	0.291809	0.506394	0.0772238	protein_coding	PSMD11	43.02	0.333141	sexM	F	1924	~sex+(1|manifest)+cngeneson+pc_mito+brain_region+age	0.0610113	5272
ENSG00000189050	0.101315	-0.334785	0.0129693	-0.682539	protein_coding	RNFT1	38.09	0.333484	sexM	F	633	~sex+(1|manifest)+cngeneson+pc_mito+brain_region+age	0.0996095	4820
ENSG00000143183	0.101582	-0.206054	-0.0276362	-0.384471	protein_coding	TMCO1	39.88	0.334175	sexM	F	3960	~sex+(1|manifest)+cngeneson+pc_mito+brain_region+age	0.0864331	4963
ENSG00000148634	0.101763	1.05766	2.46763	-0.352311	protein_coding	HERC4	37.99	0.334583	sexM	F	306	~sex+(1|manifest)+cngeneson+pc_mito+brain_region+age	0.368927	2583
ENSG00000174373	0.101898	0.700731	1.29584	0.105619	protein_coding	RALGAPA1	36.27	0.334841	sexM	F	5085	~sex+(1|manifest)+cngeneson+pc_mito+brain_region+age	0.261261	3226
ENSG00000113621	0.102094	-0.72251	0.494459	-1.93948	protein_coding	TXNDC15	45.93	0.334887	sexM	F	2671	~sex+(1|manifest)+cngeneson+pc_mito+brain_region+age	0.967839	1025
ENSG00000119535	0.102139	-4.09154	-0.85598	-7.3271	protein_coding	CSF3R	53.16	0.334887	sexM	F	4606	~sex+(1|manifest)+cngeneson+pc_mito+brain_region+age	2.36119	312
ENSG00000197601	0.10214	0.424595	0.97161	-0.122419	protein_coding	FAR1	36.04	0.334887	sexM	F	3017	~sex+(1|manifest)+cngeneson+pc_mito+brain_region+age	1.21344	795
ENSG00000106617	0.10237	0.591517	1.26779	-0.0847531	protein_coding	PRKAG2	48.91	0.335268	sexM	F	3044	~sex+(1|manifest)+cngeneson+pc_mito+brain_region+age	1.81509	472
ENSG00000100129	0.102452	-1.01271	0.748627	-2.77405	protein_coding	EIF3L	46	0.335351	sexM	F	5636	~sex+(1|manifest)+cngeneson+pc_mito+brain_region+age	0.122832	4556
ENSG00000123384	0.102632	0.351471	0.699448	0.00349338	protein_coding	LRP1	56.24	0.335506	sexM	F	1302	~sex+(1|manifest)+cngeneson+pc_mito+brain_region+age	2.00953	401
ENSG00000166167	0.102638	1.00195	1.97619	0.0277012	protein_coding	BTRC	38.96	0.335506	sexM	F	4882	~sex+(1|manifest)+cngeneson+pc_mito+brain_region+age	0.240042	3387
ENSG00000174606	0.102671	-0.408508	0.0735854	-0.890601	protein_coding	ANGEL2	38.71	0.335506	sexM	F	4173	~sex+(1|manifest)+cngeneson+pc_mito+brain_region+age	0.229118	3480
ENSG00000074964	0.102838	0.496402	1.04455	-0.0517446	protein_coding	ARHGEF10L	54.39	0.335865	sexM	F	5034	~sex+(1|manifest)+cngeneson+pc_mito+brain_region+age	3.35558	175
ENSG00000128881	0.102959	0.608828	1.43342	-0.215764	protein_coding	TTBK2	39.88	0.336075	sexM	F	996	~sex+(1|manifest)+cngeneson+pc_mito+brain_region+age	0.687498	1435
ENSG00000103018	0.103297	-0.112447	0.192334	-0.417227	protein_coding	CYB5B	39.75	0.336802	sexM	F	4962	~sex+(1|manifest)+cngeneson+pc_mito+brain_region+age	0.143254	4331
ENSG00000092820	0.103466	-0.340338	-0.067553	-0.613123	protein_coding	EZR	46.15	0.33714	sexM	F	190	~sex+(1|manifest)+cngeneson+pc_mito+brain_region+age	0.148561	4278
ENSG00000132471	0.103687	0.0955071	0.285022	-0.0940081	protein_coding	WBP2	55.06	0.33714	sexM	F	5540	~sex+(1|manifest)+cngeneson+pc_mito+brain_region+age	0.422934	2319
ENSG00000155097	0.103659	0.719629	1.36566	0.0735975	protein_coding	ATP6V1C1	38.39	0.33714	sexM	F	1999	~sex+(1|manifest)+cngeneson+pc_mito+brain_region+age	0.241048	3380
ENSG00000197249	0.103576	-0.803285	1.64617	-3.25274	protein_coding	SERPINA1	51.8	0.33714	sexM	F	4970	~sex+(1|manifest)+cngeneson+pc_mito+brain_region+age	0.592527	1691
ENSG00000270629	0.103671	-0.228351	0.0326724	-0.489374	protein_coding	NBPF14	41.33	0.33714	sexM	F	3516	~sex+(1|manifest)+cngeneson+pc_mito+brain_region+age	0.0351369	5571
ENSG00000159399	0.10378	-2.03506	-0.163879	-3.90624	protein_coding	HK2	47.55	0.337255	sexM	F	4009	~sex+(1|manifest)+cngeneson+pc_mito+brain_region+age	0.191932	3819
ENSG00000042317	0.104469	0.173241	0.333423	0.013059	protein_coding	SPATA7	37.9	0.338186	sexM	F	3742	~sex+(1|manifest)+cngeneson+pc_mito+brain_region+age	0.659004	1500
ENSG00000068784	0.104428	0.491205	1.22733	-0.244921	protein_coding	SRBD1	36.55	0.338186	sexM	F	168	~sex+(1|manifest)+cngeneson+pc_mito+brain_region+age	0.502669	1996
ENSG00000168818	0.104372	0.607696	1.23368	-0.0182923	protein_coding	STX18	41.43	0.338186	sexM	F	3818	~sex+(1|manifest)+cngeneson+pc_mito+brain_region+age	0.345742	2717
ENSG00000198677	0.104449	0.799561	1.47301	0.126109	protein_coding	TTC37	35.56	0.338186	sexM	F	2617	~sex+(1|manifest)+cngeneson+pc_mito+brain_region+age	0.319475	2866
ENSG00000077232	0.104553	-0.533805	-0.0705448	-0.997065	protein_coding	DNAJC10	36.39	0.338273	sexM	F	5132	~sex+(1|manifest)+cngeneson+pc_mito+brain_region+age	0.0966122	4844
ENSG00000120742	0.104709	0.410355	0.768353	0.0523561	protein_coding	SERP1	38.84	0.338591	sexM	F	4996	~sex+(1|manifest)+cngeneson+pc_mito+brain_region+age	0.517857	1944
ENSG00000129084	0.104824	-1.49335	0.231687	-3.21839	protein_coding	PSMA1	40.21	0.338778	sexM	F	2665	~sex+(1|manifest)+cngeneson+pc_mito+brain_region+age	3.04755	206
ENSG00000145088	0.104958	0.799542	1.72552	-0.126436	protein_coding	EAF2	36.14	0.339024	sexM	F	692	~sex+(1|manifest)+cngeneson+pc_mito+brain_region+age	0.449829	2199
ENSG00000064932	0.105713	0.151062	0.684509	-0.382385	protein_coding	SBNO2	63.17	0.339228	sexM	F	4639	~sex+(1|manifest)+cngeneson+pc_mito+brain_region+age	2.271	329
ENSG00000103489	0.105274	-1.03598	-0.0389339	-2.03303	protein_coding	XYLT1	45.89	0.339228	sexM	F	1122	~sex+(1|manifest)+cngeneson+pc_mito+brain_region+age	1.08254	901
ENSG00000103522	0.105277	-0.863292	1.04002	-2.7666	protein_coding	IL21R	47.1	0.339228	sexM	F	2578	~sex+(1|manifest)+cngeneson+pc_mito+brain_region+age	3.82193	139
ENSG00000117410	0.105607	0.0597281	0.663166	-0.54371	protein_coding	ATP6V0B	57.08	0.339228	sexM	F	5113	~sex+(1|manifest)+cngeneson+pc_mito+brain_region+age	0.17274	4031
ENSG00000128915	0.105641	-0.224196	0.5304	-0.978793	protein_coding	ICE2	36.91	0.339228	sexM	F	5865	~sex+(1|manifest)+cngeneson+pc_mito+brain_region+age	0.158886	4165
ENSG00000138468	0.105242	0.588138	1.06434	0.111938	protein_coding	SENP7	37.56	0.339228	sexM	F	1671	~sex+(1|manifest)+cngeneson+pc_mito+brain_region+age	0.354982	2659
ENSG00000143458	0.105322	-0.284243	0.000457996	-0.568943	protein_coding	GABPB2	44.85	0.339228	sexM	F	1332	~sex+(1|manifest)+cngeneson+pc_mito+brain_region+age	0.126291	4509
ENSG00000145241	0.105706	0.276518	0.536567	0.0164693	protein_coding	CENPC	36.82	0.339228	sexM	F	2167	~sex+(1|manifest)+cngeneson+pc_mito+brain_region+age	0.20771	3679
ENSG00000167548	0.105632	-0.233311	-0.0107874	-0.455835	protein_coding	KMT2D	54.55	0.339228	sexM	F	3831	~sex+(1|manifest)+cngeneson+pc_mito+brain_region+age	0.0410528	5520
ENSG00000175354	0.1053	1.79819	3.76034	-0.163963	protein_coding	PTPN2	42.19	0.339228	sexM	F	1731	~sex+(1|manifest)+cngeneson+pc_mito+brain_region+age	9.99248	23
ENSG00000041802	0.105961	-0.193836	-0.0115874	-0.376085	protein_coding	LSG1	41.68	0.339289	sexM	F	891	~sex+(1|manifest)+cngeneson+pc_mito+brain_region+age	0.147163	4294
ENSG00000065243	0.105895	-0.236327	0.180477	-0.653131	protein_coding	PKN2	36.25	0.339289	sexM	F	4322	~sex+(1|manifest)+cngeneson+pc_mito+brain_region+age	0.268004	3185
ENSG00000104756	0.105968	0.172446	0.333563	0.0113282	protein_coding	KCTD9	37.3	0.339289	sexM	F	3327	~sex+(1|manifest)+cngeneson+pc_mito+brain_region+age	0.347379	2700
ENSG00000120533	0.106021	0.189434	0.364726	0.0141416	protein_coding	ENY2	37.11	0.339289	sexM	F	4714	~sex+(1|manifest)+cngeneson+pc_mito+brain_region+age	0.291414	3026
ENSG00000130396	0.105791	0.586945	1.04083	0.133057	protein_coding	AFDN	38.79	0.339289	sexM	F	5345	~sex+(1|manifest)+cngeneson+pc_mito+brain_region+age	0.428514	2293
ENSG00000160908	0.106205	-0.175226	0.0556688	-0.40612	protein_coding	ZNF394	47.92	0.339527	sexM	F	4687	~sex+(1|manifest)+cngeneson+pc_mito+brain_region+age	0.0870577	4955
ENSG00000178199	0.10621	-0.904698	0.523051	-2.33245	protein_coding	ZC3H12D	50.14	0.339527	sexM	F	2769	~sex+(1|manifest)+cngeneson+pc_mito+brain_region+age	0.61711	1615
ENSG00000160551	0.106379	0.712791	1.517	-0.091415	protein_coding	TAOK1	41.05	0.339881	sexM	F	429	~sex+(1|manifest)+cngeneson+pc_mito+brain_region+age	1.33372	711
ENSG00000130522	0.106596	-0.161955	0.373527	-0.697437	protein_coding	JUND	69.93	0.340391	sexM	F	5675	~sex+(1|manifest)+cngeneson+pc_mito+brain_region+age	0.0127366	5795
ENSG00000169826	0.1067	0.27182	0.52052	0.0231206	protein_coding	CSGALNACT2	38.92	0.340537	sexM	F	1709	~sex+(1|manifest)+cngeneson+pc_mito+brain_region+age	0.263477	3215
ENSG00000171051	0.107168	-0.859793	0.53617	-2.25576	protein_coding	FPR1	42.98	0.341846	sexM	F	2623	~sex+(1|manifest)+cngeneson+pc_mito+brain_region+age	1.64637	551
ENSG00000155636	0.107479	-0.218892	0.0254351	-0.463219	protein_coding	RBM45	36.95	0.34265	sexM	F	3343	~sex+(1|manifest)+cngeneson+pc_mito+brain_region+age	0.0144668	5778
ENSG00000128585	0.10757	0.538898	1.18896	-0.111163	protein_coding	MKLN1	39.28	0.342756	sexM	F	2138	~sex+(1|manifest)+cngeneson+pc_mito+brain_region+age	0.232401	3454
ENSG00000174705	0.107728	0.702599	1.36196	0.043242	protein_coding	SH3PXD2B	48.3	0.343072	sexM	F	3882	~sex+(1|manifest)+cngeneson+pc_mito+brain_region+age	1.08791	894
ENSG00000108298	0.108705	1.00972	2.27828	-0.258853	protein_coding	RPL19	49.65	0.345997	sexM	F	1558	~sex+(1|manifest)+cngeneson+pc_mito+brain_region+age	2.79078	237
ENSG00000105220	0.108779	0.370335	0.729606	0.0110648	protein_coding	GPI	52.39	0.346046	sexM	F	3038	~sex+(1|manifest)+cngeneson+pc_mito+brain_region+age	0.570136	1765
ENSG00000106565	0.109043	0.958083	1.77155	0.144611	protein_coding	TMEM176B	51.68	0.346138	sexM	F	3133	~sex+(1|manifest)+cngeneson+pc_mito+brain_region+age	4.43636	106
ENSG00000137752	0.108991	-1.06441	0.685264	-2.81408	protein_coding	CASP1	36.98	0.346138	sexM	F	271	~sex+(1|manifest)+cngeneson+pc_mito+brain_region+age	0.271091	3162
ENSG00000163848	0.108979	0.555012	1.08977	0.0202514	protein_coding	ZNF148	36.86	0.346138	sexM	F	4787	~sex+(1|manifest)+cngeneson+pc_mito+brain_region+age	0.611162	1633
ENSG00000177058	0.109149	-0.0999125	0.351409	-0.551234	protein_coding	SLC38A9	38.77	0.346138	sexM	F	1112	~sex+(1|manifest)+cngeneson+pc_mito+brain_region+age	0.0692552	5173
ENSG00000198242	0.109089	0.553928	1.10251	0.00534894	protein_coding	RPL23A	49.55	0.346138	sexM	F	5341	~sex+(1|manifest)+cngeneson+pc_mito+brain_region+age	2.21488	344
ENSG00000198836	0.109161	0.861948	1.6017	0.122197	protein_coding	OPA1	36.98	0.346138	sexM	F	4386	~sex+(1|manifest)+cngeneson+pc_mito+brain_region+age	0.0506563	5402
ENSG00000169018	0.109272	0.157913	0.336215	-0.0203891	protein_coding	FEM1B	39.17	0.346302	sexM	F	1945	~sex+(1|manifest)+cngeneson+pc_mito+brain_region+age	0.277999	3116
ENSG00000196504	0.109497	0.598739	1.0695	0.12798	protein_coding	PRPF40A	36.31	0.346829	sexM	F	3337	~sex+(1|manifest)+cngeneson+pc_mito+brain_region+age	0.51205	1964
ENSG00000131143	0.109642	0.287697	0.61151	-0.0361153	protein_coding	COX4I1	50.78	0.347101	sexM	F	4744	~sex+(1|manifest)+cngeneson+pc_mito+brain_region+age	1.01792	966
ENSG00000135596	0.110106	-0.449244	-0.0410182	-0.85747	protein_coding	MICAL1	50.36	0.348382	sexM	F	1879	~sex+(1|manifest)+cngeneson+pc_mito+brain_region+age	0.127476	4495
ENSG00000138640	0.11028	0.87934	1.90931	-0.150627	protein_coding	FAM13A	38.27	0.348747	sexM	F	2179	~sex+(1|manifest)+cngeneson+pc_mito+brain_region+age	0.0248702	5682
ENSG00000089048	0.110378	-0.633781	-0.0548881	-1.21267	protein_coding	ESF1	37.97	0.348868	sexM	F	4733	~sex+(1|manifest)+cngeneson+pc_mito+brain_region+age	0.552813	1827
ENSG00000103479	0.110612	0.304857	0.570137	0.0395773	protein_coding	RBL2	38.71	0.349045	sexM	F	781	~sex+(1|manifest)+cngeneson+pc_mito+brain_region+age	0.162149	4130
ENSG00000112335	0.11054	1.15591	2.41984	-0.108029	protein_coding	SNX3	41.15	0.349045	sexM	F	3182	~sex+(1|manifest)+cngeneson+pc_mito+brain_region+age	0.030372	5624
ENSG00000145041	0.110568	0.291746	0.742902	-0.15941	protein_coding	DCAF1	43.34	0.349045	sexM	F	4676	~sex+(1|manifest)+cngeneson+pc_mito+brain_region+age	0.442971	2225
ENSG00000136935	0.110755	-0.162243	0.053453	-0.37794	protein_coding	GOLGA1	44.1	0.349308	sexM	F	1925	~sex+(1|manifest)+cngeneson+pc_mito+brain_region+age	0.0729581	5127
ENSG00000141627	0.110903	0.783318	1.47156	0.0950786	protein_coding	DYM	38.56	0.349587	sexM	F	3961	~sex+(1|manifest)+cngeneson+pc_mito+brain_region+age	0.0242894	5688
ENSG00000131236	0.111327	-0.288346	0.453539	-1.03023	protein_coding	CAP1	43.27	0.350548	sexM	F	2154	~sex+(1|manifest)+cngeneson+pc_mito+brain_region+age	0.23245	3453
ENSG00000170791	0.111275	-1.77173	0.991271	-4.53473	protein_coding	CHCHD7	41.56	0.350548	sexM	F	3255	~sex+(1|manifest)+cngeneson+pc_mito+brain_region+age	1.53046	599
ENSG00000176155	0.111487	0.42642	1.15205	-0.299205	protein_coding	CCDC57	51.82	0.350866	sexM	F	3946	~sex+(1|manifest)+cngeneson+pc_mito+brain_region+age	0.589554	1697
ENSG00000176788	0.11158	0.982074	2.4782	-0.514052	protein_coding	BASP1	43.15	0.350887	sexM	F	4339	~sex+(1|manifest)+cngeneson+pc_mito+brain_region+age	2.51229	277
ENSG00000248333	0.111613	-0.30585	-0.0149439	-0.596756	protein_coding	CDK11B	51.91	0.350887	sexM	F	4161	~sex+(1|manifest)+cngeneson+pc_mito+brain_region+age	0.198183	3765
ENSG00000023697	0.111854	0.432353	0.859695	0.00501159	protein_coding	DERA	39.11	0.351454	sexM	F	145	~sex+(1|manifest)+cngeneson+pc_mito+brain_region+age	0.386972	2488
ENSG00000164010	0.112108	-0.562422	-0.0294869	-1.09536	protein_coding	ERMAP	43.14	0.352067	sexM	F	4518	~sex+(1|manifest)+cngeneson+pc_mito+brain_region+age	0.495095	2027
ENSG00000112561	0.112383	-0.667113	-0.0544095	-1.27982	protein_coding	TFEB	54.14	0.352553	sexM	F	1531	~sex+(1|manifest)+cngeneson+pc_mito+brain_region+age	1.10961	876
ENSG00000180573	0.112326	0.682916	1.26942	0.0964134	protein_coding	H2AC6	41.82	0.352553	sexM	F	5842	~sex+(1|manifest)+cngeneson+pc_mito+brain_region+age	0.029781	5634
ENSG00000156475	0.112641	0.521298	1.07242	-0.0298199	protein_coding	PPP2R2B	39.61	0.353174	sexM	F	2013	~sex+(1|manifest)+cngeneson+pc_mito+brain_region+age	0.178101	3969
ENSG00000155085	0.112983	-0.432651	-0.0323661	-0.832936	protein_coding	AK9	38.27	0.354057	sexM	F	607	~sex+(1|manifest)+cngeneson+pc_mito+brain_region+age	0.105686	4749
ENSG00000060491	0.113379	-0.508378	-0.0206508	-0.996106	protein_coding	OGFR	63.45	0.35426	sexM	F	4980	~sex+(1|manifest)+cngeneson+pc_mito+brain_region+age	0.540129	1870
ENSG00000100354	0.113273	0.434477	0.881723	-0.0127683	protein_coding	TNRC6B	42.15	0.35426	sexM	F	3529	~sex+(1|manifest)+cngeneson+pc_mito+brain_region+age	0.266982	3191
ENSG00000106266	0.113465	-0.686105	-0.00233982	-1.36987	protein_coding	SNX8	51.46	0.35426	sexM	F	4273	~sex+(1|manifest)+cngeneson+pc_mito+brain_region+age	0.277694	3118
ENSG00000114841	0.113445	-1.00103	0.631177	-2.63325	protein_coding	DNAH1	55.25	0.35426	sexM	F	1791	~sex+(1|manifest)+cngeneson+pc_mito+brain_region+age	0.108596	4726
ENSG00000151465	0.113173	-0.260245	-0.0224995	-0.497991	protein_coding	CDC123	42.91	0.35426	sexM	F	3827	~sex+(1|manifest)+cngeneson+pc_mito+brain_region+age	0.159363	4161
ENSG00000164164	0.113529	0.414384	0.769352	0.0594164	protein_coding	OTUD4	37.6	0.35426	sexM	F	4834	~sex+(1|manifest)+cngeneson+pc_mito+brain_region+age	0.668117	1482
ENSG00000178996	0.113486	-0.466368	0.837229	-1.76996	protein_coding	SNX18	42.68	0.35426	sexM	F	3669	~sex+(1|manifest)+cngeneson+pc_mito+brain_region+age	0.176376	3982
ENSG00000180891	0.113363	-0.741784	0.00802514	-1.49159	protein_coding	CUEDC1	51.4	0.35426	sexM	F	47	~sex+(1|manifest)+cngeneson+pc_mito+brain_region+age	0.632115	1581
ENSG00000135723	0.113763	-0.188093	0.200742	-0.576927	protein_coding	FHOD1	56.45	0.354485	sexM	F	3213	~sex+(1|manifest)+cngeneson+pc_mito+brain_region+age	0.323127	2845
ENSG00000182118	0.11372	-0.100911	0.207968	-0.40979	protein_coding	FAM89A	47.03	0.354485	sexM	F	2400	~sex+(1|manifest)+cngeneson+pc_mito+brain_region+age	0.646529	1536
ENSG00000182247	0.113782	0.198976	0.374865	0.0230878	protein_coding	UBE2E2	37.68	0.354485	sexM	F	3459	~sex+(1|manifest)+cngeneson+pc_mito+brain_region+age	0.75831	1311
ENSG00000151304	0.113998	0.256428	0.542023	-0.0291673	protein_coding	SRFBP1	36.16	0.35476	sexM	F	2896	~sex+(1|manifest)+cngeneson+pc_mito+brain_region+age	0.105431	4750
ENSG00000156787	0.113982	-0.0266218	0.137369	-0.190613	protein_coding	TBC1D31	39.82	0.35476	sexM	F	350	~sex+(1|manifest)+cngeneson+pc_mito+brain_region+age	0.301294	2965
ENSG00000196199	0.114052	-0.542745	0.67792	-1.76341	protein_coding	MPHOSPH8	43.32	0.35476	sexM	F	727	~sex+(1|manifest)+cngeneson+pc_mito+brain_region+age	0.109353	4717
ENSG00000168096	0.114139	-0.160604	0.0140472	-0.335255	protein_coding	ANKS3	49.79	0.354843	sexM	F	56	~sex+(1|manifest)+cngeneson+pc_mito+brain_region+age	0.269597	3172
ENSG00000108799	0.114473	-0.48266	0.170206	-1.13553	protein_coding	EZH1	45.44	0.355196	sexM	F	5052	~sex+(1|manifest)+cngeneson+pc_mito+brain_region+age	0.202953	3725
ENSG00000110075	0.114498	0.659163	1.32726	-0.00893438	protein_coding	PPP6R3	41.89	0.355196	sexM	F	5815	~sex+(1|manifest)+cngeneson+pc_mito+brain_region+age	1.65437	544
ENSG00000143774	0.11457	0.436741	0.845194	0.0282888	protein_coding	GUK1	61.76	0.355196	sexM	F	359	~sex+(1|manifest)+cngeneson+pc_mito+brain_region+age	0.606587	1648
ENSG00000164091	0.114675	0.206041	0.48926	-0.077178	protein_coding	WDR82	44.88	0.355196	sexM	F	4494	~sex+(1|manifest)+cngeneson+pc_mito+brain_region+age	0.826334	1204
ENSG00000165280	0.114587	0.0594777	0.256034	-0.137078	protein_coding	VCP	48.67	0.355196	sexM	F	1382	~sex+(1|manifest)+cngeneson+pc_mito+brain_region+age	0.0859049	4972
ENSG00000175806	0.114658	0.72784	1.67452	-0.218842	protein_coding	MSRA	43.55	0.355196	sexM	F	721	~sex+(1|manifest)+cngeneson+pc_mito+brain_region+age	0.114603	4661
ENSG00000185238	0.114383	0.573285	1.33186	-0.185287	protein_coding	PRMT3	36	0.355196	sexM	F	5001	~sex+(1|manifest)+cngeneson+pc_mito+brain_region+age	0.182104	3923
ENSG00000136938	0.114985	0.438642	0.811838	0.0654462	protein_coding	ANP32B	43.52	0.355782	sexM	F	3508	~sex+(1|manifest)+cngeneson+pc_mito+brain_region+age	0.881423	1135
ENSG00000173153	0.114981	-0.131145	0.135601	-0.397891	protein_coding	ESRRA	57.13	0.355782	sexM	F	5381	~sex+(1|manifest)+cngeneson+pc_mito+brain_region+age	0.353736	2670
ENSG00000126001	0.115252	-0.926015	0.489358	-2.34139	protein_coding	CEP250	47.9	0.35642	sexM	F	1041	~sex+(1|manifest)+cngeneson+pc_mito+brain_region+age	0.0985707	4828
ENSG00000100403	0.115659	-0.234096	0.0144043	-0.482596	protein_coding	ZC3H7B	54.29	0.357491	sexM	F	1173	~sex+(1|manifest)+cngeneson+pc_mito+brain_region+age	0.309594	2915
ENSG00000070770	0.115793	0.186672	0.366381	0.00696196	protein_coding	CSNK2A2	41.51	0.357718	sexM	F	3470	~sex+(1|manifest)+cngeneson+pc_mito+brain_region+age	0.395515	2444
ENSG00000004534	0.115868	0.313177	0.603739	0.0226161	protein_coding	RBM6	44.14	0.357761	sexM	F	4238	~sex+(1|manifest)+cngeneson+pc_mito+brain_region+age	1.96037	421
ENSG00000070214	0.116008	-0.441731	0.0128113	-0.896274	protein_coding	SLC44A1	38.86	0.357915	sexM	F	2166	~sex+(1|manifest)+cngeneson+pc_mito+brain_region+age	0.232989	3450
ENSG00000130024	0.116081	0.404824	0.948308	-0.138659	protein_coding	PHF10	39.49	0.357915	sexM	F	2091	~sex+(1|manifest)+cngeneson+pc_mito+brain_region+age	0.173072	4024
ENSG00000163602	0.116102	0.67067	1.36741	-0.0260738	protein_coding	RYBP	38.33	0.357915	sexM	F	3697	~sex+(1|manifest)+cngeneson+pc_mito+brain_region+age	0.221621	3545
ENSG00000123684	0.116404	0.287637	0.578812	-0.00353829	protein_coding	LPGAT1	38.29	0.358474	sexM	F	4229	~sex+(1|manifest)+cngeneson+pc_mito+brain_region+age	0.259494	3253
ENSG00000168421	0.116559	-0.0903737	0.191035	-0.371783	protein_coding	RHOH	42.71	0.358614	sexM	F	1000	~sex+(1|manifest)+cngeneson+pc_mito+brain_region+age	0.299542	2979
ENSG00000005302	0.116893	-0.240141	0.553584	-1.03387	protein_coding	MSL3	42.85	0.358853	sexM	F	4142	~sex+(1|manifest)+cngeneson+pc_mito+brain_region+age	0.118554	4613
ENSG00000092531	0.116727	1.35497	3.14164	-0.431704	protein_coding	SNAP23	42.25	0.358853	sexM	F	2310	~sex+(1|manifest)+cngeneson+pc_mito+brain_region+age	0.228832	3487
ENSG00000197448	0.11679	-1.13115	0.901989	-3.16429	protein_coding	GSTK1	41.49	0.358853	sexM	F	5726	~sex+(1|manifest)+cngeneson+pc_mito+brain_region+age	0.979916	1004
ENSG00000214013	0.11684	-0.150298	0.273672	-0.574267	protein_coding	GANC	40.5	0.358853	sexM	F	3054	~sex+(1|manifest)+cngeneson+pc_mito+brain_region+age	0.0230278	5693
ENSG00000125454	0.117039	-0.978745	1.25928	-3.21677	protein_coding	SLC25A19	50.68	0.359115	sexM	F	1207	~sex+(1|manifest)+cngeneson+pc_mito+brain_region+age	1.0949	889
ENSG00000198755	0.117132	0.315225	0.80269	-0.172239	protein_coding	RPL10A	56.98	0.359212	sexM	F	4418	~sex+(1|manifest)+cngeneson+pc_mito+brain_region+age	1.65241	545
ENSG00000198874	0.117323	0.235037	0.680956	-0.210882	protein_coding	TYW1	41.67	0.359613	sexM	F	1774	~sex+(1|manifest)+cngeneson+pc_mito+brain_region+age	0.678295	1461
ENSG00000132475	0.11752	0.734247	1.356	0.112498	protein_coding	H3-3B	47.38	0.359898	sexM	F	2148	~sex+(1|manifest)+cngeneson+pc_mito+brain_region+age	1.52513	604
ENSG00000142102	0.117607	-0.409508	0.158737	-0.977753	protein_coding	PGGHG	64.81	0.35992	sexM	F	2661	~sex+(1|manifest)+cngeneson+pc_mito+brain_region+age	0.173154	4022
ENSG00000132323	0.117811	0.347188	1.06406	-0.369681	protein_coding	ILKAP	44.83	0.360357	sexM	F	4267	~sex+(1|manifest)+cngeneson+pc_mito+brain_region+age	0.394356	2447
ENSG00000177879	0.118249	0.411359	0.835818	-0.0130988	protein_coding	AP3S1	36.59	0.361317	sexM	F	2143	~sex+(1|manifest)+cngeneson+pc_mito+brain_region+age	0.227093	3504
ENSG00000198252	0.118309	-0.157868	0.00888076	-0.324618	protein_coding	STYX	38.28	0.361317	sexM	F	958	~sex+(1|manifest)+cngeneson+pc_mito+brain_region+age	0.074877	5104
ENSG00000068697	0.118714	0.23754	0.445078	0.0300019	protein_coding	LAPTM4A	41.26	0.361794	sexM	F	4570	~sex+(1|manifest)+cngeneson+pc_mito+brain_region+age	0.841906	1181
ENSG00000089820	0.118644	-1.22717	1.08046	-3.53481	protein_coding	ARHGAP4	58.14	0.361794	sexM	F	2859	~sex+(1|manifest)+cngeneson+pc_mito+brain_region+age	1.29503	730
ENSG00000136643	0.118773	0.699091	1.41762	-0.0194414	protein_coding	RPS6KC1	37.51	0.361794	sexM	F	660	~sex+(1|manifest)+cngeneson+pc_mito+brain_region+age	0.0759494	5096
ENSG00000178951	0.118617	-0.369086	0.0332469	-0.771419	protein_coding	ZBTB7A	61.71	0.361794	sexM	F	4532	~sex+(1|manifest)+cngeneson+pc_mito+brain_region+age	0.158499	4168
ENSG00000184988	0.118667	-1.5992	-0.0413321	-3.15707	protein_coding	TMEM106A	50.69	0.361794	sexM	F	5543	~sex+(1|manifest)+cngeneson+pc_mito+brain_region+age	0.419977	2331
ENSG00000105810	0.119034	1.02278	2.09277	-0.0472019	protein_coding	CDK6	38.19	0.362046	sexM	F	1485	~sex+(1|manifest)+cngeneson+pc_mito+brain_region+age	0.26752	3186
ENSG00000145779	0.119102	0.921964	1.79931	0.0446144	protein_coding	TNFAIP8	41.46	0.362046	sexM	F	1687	~sex+(1|manifest)+cngeneson+pc_mito+brain_region+age	0.639812	1563
ENSG00000092108	0.119225	-0.354892	-0.0163949	-0.693389	protein_coding	SCFD1	36.13	0.362228	sexM	F	2269	~sex+(1|manifest)+cngeneson+pc_mito+brain_region+age	0.196662	3774
ENSG00000103429	0.119285	-0.940839	0.469432	-2.35111	protein_coding	BFAR	46.01	0.362228	sexM	F	2264	~sex+(1|manifest)+cngeneson+pc_mito+brain_region+age	0.370517	2577
ENSG00000155621	0.119589	-0.215557	0.105953	-0.537066	protein_coding	C9orf85	38.63	0.362962	sexM	F	5049	~sex+(1|manifest)+cngeneson+pc_mito+brain_region+age	0.0592527	5290
ENSG00000136682	0.119738	-0.125648	1.01111	-1.26241	protein_coding	CBWD2	36.28	0.363178	sexM	F	4560	~sex+(1|manifest)+cngeneson+pc_mito+brain_region+age	0.0998237	4817
ENSG00000157259	0.119806	-0.621617	-0.0219125	-1.22132	protein_coding	GATAD1	41.76	0.363178	sexM	F	3378	~sex+(1|manifest)+cngeneson+pc_mito+brain_region+age	0.716952	1375
ENSG00000172869	0.119845	0.461315	0.873931	0.0486989	protein_coding	DMXL1	37.58	0.363178	sexM	F	2791	~sex+(1|manifest)+cngeneson+pc_mito+brain_region+age	0.177299	3974
ENSG00000113068	0.12007	-0.205893	0.011175	-0.422962	protein_coding	PFDN1	40.78	0.363671	sexM	F	4577	~sex+(1|manifest)+cngeneson+pc_mito+brain_region+age	0.339487	2757
ENSG00000078070	0.120505	-0.348869	-0.0165286	-0.681209	protein_coding	MCCC1	41.62	0.36368	sexM	F	1279	~sex+(1|manifest)+cngeneson+pc_mito+brain_region+age	0.0112569	5809
ENSG00000084754	0.120392	-0.236114	0.0307738	-0.503001	protein_coding	HADHA	41.91	0.36368	sexM	F	1109	~sex+(1|manifest)+cngeneson+pc_mito+brain_region+age	0.0717227	5146
ENSG00000089639	0.120392	-1.68206	0.997496	-4.36162	protein_coding	GMIP	56.13	0.36368	sexM	F	5668	~sex+(1|manifest)+cngeneson+pc_mito+brain_region+age	0.59293	1687
ENSG00000115464	0.120465	0.332772	0.642055	0.0234878	protein_coding	USP34	38.8	0.36368	sexM	F	3464	~sex+(1|manifest)+cngeneson+pc_mito+brain_region+age	1.28174	739
ENSG00000137509	0.120224	-0.370578	0.0142096	-0.755365	protein_coding	PRCP	39.33	0.36368	sexM	F	1232	~sex+(1|manifest)+cngeneson+pc_mito+brain_region+age	0.0851198	4977
ENSG00000146540	0.120331	0.108791	0.400538	-0.182957	protein_coding	C7orf50	57.69	0.36368	sexM	F	1842	~sex+(1|manifest)+cngeneson+pc_mito+brain_region+age	0.261693	3223
ENSG00000197961	0.120479	0.191572	0.374374	0.00877074	protein_coding	ZNF121	41.93	0.36368	sexM	F	1412	~sex+(1|manifest)+cngeneson+pc_mito+brain_region+age	0.3909	2465
ENSG00000160094	0.120645	-0.335709	0.0451576	-0.716575	protein_coding	ZNF362	50.58	0.363916	sexM	F	4778	~sex+(1|manifest)+cngeneson+pc_mito+brain_region+age	0.213701	3619
ENSG00000111144	0.121028	0.244003	0.650297	-0.162291	protein_coding	LTA4H	39.07	0.364695	sexM	F	1176	~sex+(1|manifest)+cngeneson+pc_mito+brain_region+age	0.359199	2636
ENSG00000132604	0.121119	-0.217533	-0.0284706	-0.406595	protein_coding	TERF2	44.3	0.364782	sexM	F	5167	~sex+(1|manifest)+cngeneson+pc_mito+brain_region+age	0.230021	3476
ENSG00000004766	0.121748	0.826101	1.5196	0.132605	protein_coding	VPS50	34.82	0.365268	sexM	F	4443	~sex+(1|manifest)+cngeneson+pc_mito+brain_region+age	0.210334	3648
ENSG00000120889	0.121743	-0.416486	0.0036819	-0.836655	protein_coding	TNFRSF10B	43.19	0.365268	sexM	F	2338	~sex+(1|manifest)+cngeneson+pc_mito+brain_region+age	0.128628	4484
ENSG00000159461	0.121617	-0.0855945	0.108341	-0.27953	protein_coding	AMFR	42.21	0.365268	sexM	F	2411	~sex+(1|manifest)+cngeneson+pc_mito+brain_region+age	0.112285	4684
ENSG00000172766	0.121777	1.48304	3.10795	-0.141874	protein_coding	NAA16	37.31	0.365268	sexM	F	1390	~sex+(1|manifest)+cngeneson+pc_mito+brain_region+age	0.0617968	5260
ENSG00000183087	0.121551	-0.785958	0.157521	-1.72944	protein_coding	GAS6	57.6	0.365268	sexM	F	1635	~sex+(1|manifest)+cngeneson+pc_mito+brain_region+age	2.72707	242
ENSG00000213719	0.121705	0.300628	0.722746	-0.121491	protein_coding	CLIC1	51	0.365268	sexM	F	4150	~sex+(1|manifest)+cngeneson+pc_mito+brain_region+age	0.663827	1493
ENSG00000164815	0.12184	-0.180918	0.0511351	-0.412972	protein_coding	ORC5	36.03	0.365271	sexM	F	5555	~sex+(1|manifest)+cngeneson+pc_mito+brain_region+age	0.264953	3205
ENSG00000155100	0.121958	0.190292	0.388774	-0.00819109	protein_coding	OTUD6B	34.94	0.36544	sexM	F	5560	~sex+(1|manifest)+cngeneson+pc_mito+brain_region+age	0.521718	1926
ENSG00000082258	0.122217	0.532526	1.05611	0.008942	protein_coding	CCNT2	37.48	0.36547	sexM	F	1600	~sex+(1|manifest)+cngeneson+pc_mito+brain_region+age	1.23333	781
ENSG00000123144	0.122158	-0.0970096	0.168604	-0.362623	protein_coding	TRIR	54.44	0.36547	sexM	F	4552	~sex+(1|manifest)+cngeneson+pc_mito+brain_region+age	0.290786	3032
ENSG00000131263	0.122214	0.269418	0.547398	-0.00856248	protein_coding	RLIM	38.69	0.36547	sexM	F	52	~sex+(1|manifest)+cngeneson+pc_mito+brain_region+age	0.205175	3707
ENSG00000166889	0.122155	-0.316207	0.0299567	-0.662371	protein_coding	PATL1	39.89	0.36547	sexM	F	3517	~sex+(1|manifest)+cngeneson+pc_mito+brain_region+age	0.0526065	5381
ENSG00000177694	0.122544	-1.63857	-0.179897	-3.09725	protein_coding	NAALADL2	35.22	0.366261	sexM	F	1918	~sex+(1|manifest)+cngeneson+pc_mito+brain_region+age	0.777643	1271
ENSG00000146802	0.122641	-0.480632	-0.0377046	-0.923559	protein_coding	TMEM168	35.26	0.366366	sexM	F	5104	~sex+(1|manifest)+cngeneson+pc_mito+brain_region+age	0.379774	2535
ENSG00000135506	0.122898	-0.410875	-0.0648333	-0.756917	protein_coding	OS9	43.99	0.366686	sexM	F	3738	~sex+(1|manifest)+cngeneson+pc_mito+brain_region+age	0.265087	3203
ENSG00000137710	0.122821	0.410675	0.796642	0.0247068	protein_coding	RDX	39.02	0.366686	sexM	F	4137	~sex+(1|manifest)+cngeneson+pc_mito+brain_region+age	0.414545	2351
ENSG00000179364	0.122988	-0.698884	-0.0633909	-1.33438	protein_coding	PACS2	57.4	0.366686	sexM	F	3400	~sex+(1|manifest)+cngeneson+pc_mito+brain_region+age	0.383099	2508
ENSG00000164574	0.123504	-0.83155	-0.0261299	-1.63697	protein_coding	GALNT10	44.29	0.36801	sexM	F	3579	~sex+(1|manifest)+cngeneson+pc_mito+brain_region+age	1.95084	428
ENSG00000048392	0.123805	-0.291818	-0.0269816	-0.556654	protein_coding	RRM2B	37.81	0.368533	sexM	F	5683	~sex+(1|manifest)+cngeneson+pc_mito+brain_region+age	0.0688425	5178
ENSG00000136536	0.123799	0.406385	0.770744	0.0420263	protein_coding	MARCHF7	38.09	0.368533	sexM	F	1707	~sex+(1|manifest)+cngeneson+pc_mito+brain_region+age	1.17477	822
ENSG00000126804	0.124047	1.15114	2.41363	-0.111351	protein_coding	ZBTB1	39.55	0.369068	sexM	F	1664	~sex+(1|manifest)+cngeneson+pc_mito+brain_region+age	0.879823	1138
ENSG00000135801	0.12445	-0.239899	-0.00194484	-0.477852	protein_coding	TAF5L	41.92	0.370078	sexM	F	4875	~sex+(1|manifest)+cngeneson+pc_mito+brain_region+age	0.0920541	4890
ENSG00000198169	0.124542	-0.192253	0.299641	-0.684147	protein_coding	ZNF251	47.51	0.370164	sexM	F	551	~sex+(1|manifest)+cngeneson+pc_mito+brain_region+age	0.0805036	5034
ENSG00000214787	0.124755	-0.323591	0.584077	-1.23126	protein_coding	MS4A4E	39.28	0.370424	sexM	F	3039	~sex+(1|manifest)+cngeneson+pc_mito+brain_region+age	5.44871	74
ENSG00000108100	0.125202	0.363069	0.7059	0.0202388	protein_coding	CCNY	43.24	0.371376	sexM	F	2582	~sex+(1|manifest)+cngeneson+pc_mito+brain_region+age	1.22983	784
ENSG00000179833	0.125202	-0.818801	-0.107614	-1.52999	protein_coding	SERTAD2	40.14	0.371376	sexM	F	104	~sex+(1|manifest)+cngeneson+pc_mito+brain_region+age	0.170463	4050
ENSG00000106733	0.125276	0.320839	0.722143	-0.0804647	protein_coding	NMRK1	40.5	0.371408	sexM	F	1360	~sex+(1|manifest)+cngeneson+pc_mito+brain_region+age	0.383292	2505
ENSG00000073614	0.12554	0.407283	0.861961	-0.0473958	protein_coding	KDM5A	39.44	0.371569	sexM	F	5745	~sex+(1|manifest)+cngeneson+pc_mito+brain_region+age	0.0569852	5321
ENSG00000129317	0.125583	0.180022	0.393664	-0.0336198	protein_coding	PUS7L	35.89	0.371569	sexM	F	4948	~sex+(1|manifest)+cngeneson+pc_mito+brain_region+age	0.0514951	5389
ENSG00000132669	0.125515	-1.31239	0.0709395	-2.69572	protein_coding	RIN2	44.28	0.371569	sexM	F	2944	~sex+(1|manifest)+cngeneson+pc_mito+brain_region+age	0.644693	1542
ENSG00000162511	0.125561	-0.896445	-0.012308	-1.78058	protein_coding	LAPTM5	52.6	0.371569	sexM	F	2524	~sex+(1|manifest)+cngeneson+pc_mito+brain_region+age	0.169295	4064
ENSG00000004455	0.125884	-0.378865	0.154956	-0.912687	protein_coding	AK2	46.32	0.372271	sexM	F	4680	~sex+(1|manifest)+cngeneson+pc_mito+brain_region+age	0.282546	3084
ENSG00000116678	0.126386	0.588001	1.38716	-0.211159	protein_coding	LEPR	37.78	0.37357	sexM	F	1514	~sex+(1|manifest)+cngeneson+pc_mito+brain_region+age	0.0723711	5136
ENSG00000103994	0.126744	0.276977	0.625946	-0.0719922	protein_coding	ZNF106	41.36	0.373865	sexM	F	1666	~sex+(1|manifest)+cngeneson+pc_mito+brain_region+age	0.194391	3794
ENSG00000104299	0.126931	-0.0520533	0.233028	-0.337135	protein_coding	INTS9	42.01	0.373865	sexM	F	5750	~sex+(1|manifest)+cngeneson+pc_mito+brain_region+age	0.0658948	5214
ENSG00000110172	0.126875	2.27855	5.25115	-0.694044	protein_coding	CHORDC1	35.44	0.373865	sexM	F	5156	~sex+(1|manifest)+cngeneson+pc_mito+brain_region+age	0.293934	3004
ENSG00000135749	0.126875	-0.630484	0.00399467	-1.26496	protein_coding	PCNX2	40.87	0.373865	sexM	F	862	~sex+(1|manifest)+cngeneson+pc_mito+brain_region+age	0.199006	3756
ENSG00000135966	0.126713	-0.211448	-0.0023049	-0.420591	protein_coding	TGFBRAP1	43.93	0.373865	sexM	F	51	~sex+(1|manifest)+cngeneson+pc_mito+brain_region+age	0.214315	3613
ENSG00000143337	0.126791	-0.376278	-0.0242123	-0.728343	protein_coding	TOR1AIP1	38.83	0.373865	sexM	F	691	~sex+(1|manifest)+cngeneson+pc_mito+brain_region+age	0.0634631	5238
ENSG00000166200	0.126861	0.205146	0.401242	0.00904955	protein_coding	COPS2	35.44	0.373865	sexM	F	3839	~sex+(1|manifest)+cngeneson+pc_mito+brain_region+age	0.302613	2957
ENSG00000018510	0.12714	0.404755	0.751739	0.0577701	protein_coding	AGPS	36.49	0.374087	sexM	F	4436	~sex+(1|manifest)+cngeneson+pc_mito+brain_region+age	0.506372	1985
ENSG00000164292	0.127076	-0.126903	0.0538202	-0.307626	protein_coding	RHOBTB3	40.56	0.374087	sexM	F	1758	~sex+(1|manifest)+cngeneson+pc_mito+brain_region+age	0.342464	2734
ENSG00000183044	0.127197	-0.480492	-0.0403151	-0.920669	protein_coding	ABAT	47.34	0.374087	sexM	F	2358	~sex+(1|manifest)+cngeneson+pc_mito+brain_region+age	0.0330994	5590
ENSG00000176148	0.127435	-0.120624	0.147847	-0.389095	protein_coding	TCP11L1	42.1	0.3746	sexM	F	3150	~sex+(1|manifest)+cngeneson+pc_mito+brain_region+age	0.00948074	5826
ENSG00000075292	0.127869	0.551897	1.16444	-0.0606421	protein_coding	ZNF638	38.16	0.375499	sexM	F	4966	~sex+(1|manifest)+cngeneson+pc_mito+brain_region+age	0.032866	5596
ENSG00000100941	0.128239	-0.853771	0.22737	-1.93491	protein_coding	PNN	40.64	0.376007	sexM	F	502	~sex+(1|manifest)+cngeneson+pc_mito+brain_region+age	0.174526	4010
ENSG00000108557	0.128489	-0.348956	-0.0124193	-0.685492	protein_coding	RAI1	56.45	0.376007	sexM	F	5481	~sex+(1|manifest)+cngeneson+pc_mito+brain_region+age	0.00884676	5830
ENSG00000109220	0.128355	0.493239	0.947106	0.0393724	protein_coding	CHIC2	36.69	0.376007	sexM	F	5321	~sex+(1|manifest)+cngeneson+pc_mito+brain_region+age	0.0579204	5307
ENSG00000125971	0.128404	0.0502081	0.265972	-0.165556	protein_coding	DYNLRB1	48.32	0.376007	sexM	F	2481	~sex+(1|manifest)+cngeneson+pc_mito+brain_region+age	0.183316	3913
ENSG00000156299	0.128371	-1.43025	-0.0757035	-2.7848	protein_coding	TIAM1	43.86	0.376007	sexM	F	902	~sex+(1|manifest)+cngeneson+pc_mito+brain_region+age	1.61013	565
ENSG00000164466	0.128112	0.265791	0.514089	0.0174922	protein_coding	SFXN1	42.43	0.376007	sexM	F	1882	~sex+(1|manifest)+cngeneson+pc_mito+brain_region+age	0.289624	3040
ENSG00000196591	0.12847	0.421282	0.803741	0.0388226	protein_coding	HDAC2	38.55	0.376007	sexM	F	459	~sex+(1|manifest)+cngeneson+pc_mito+brain_region+age	0.260813	3235
ENSG00000071537	0.128887	-0.459714	0.225292	-1.14472	protein_coding	SEL1L	38.48	0.376203	sexM	F	5099	~sex+(1|manifest)+cngeneson+pc_mito+brain_region+age	0.0208379	5716
ENSG00000078687	0.128832	-0.405065	0.297728	-1.10786	protein_coding	TNRC6C	42.22	0.376203	sexM	F	4723	~sex+(1|manifest)+cngeneson+pc_mito+brain_region+age	0.117138	4632
ENSG00000119685	0.12873	0.613559	1.16024	0.066876	protein_coding	TTLL5	40.03	0.376203	sexM	F	719	~sex+(1|manifest)+cngeneson+pc_mito+brain_region+age	0.184733	3900
ENSG00000142534	0.12894	0.906822	2.2527	-0.439054	protein_coding	RPS11	53.08	0.376203	sexM	F	1363	~sex+(1|manifest)+cngeneson+pc_mito+brain_region+age	2.3162	321
ENSG00000155313	0.128923	-0.493675	-0.0314202	-0.955929	protein_coding	USP25	35.41	0.376203	sexM	F	1995	~sex+(1|manifest)+cngeneson+pc_mito+brain_region+age	0.276667	3125
ENSG00000072803	0.129079	0.299606	0.675066	-0.0758533	protein_coding	FBXW11	39.72	0.376421	sexM	F	2941	~sex+(1|manifest)+cngeneson+pc_mito+brain_region+age	0.517442	1948
ENSG00000057663	0.129217	0.549485	1.22359	-0.124617	protein_coding	ATG5	39.61	0.376637	sexM	F	2994	~sex+(1|manifest)+cngeneson+pc_mito+brain_region+age	0.210039	3651
ENSG00000153339	0.129366	0.525186	1.20015	-0.14978	protein_coding	TRAPPC8	38.41	0.376885	sexM	F	2182	~sex+(1|manifest)+cngeneson+pc_mito+brain_region+age	0.323279	2843
ENSG00000115825	0.12948	0.520858	0.96816	0.0735547	protein_coding	PRKD3	36.91	0.376921	sexM	F	10	~sex+(1|manifest)+cngeneson+pc_mito+brain_region+age	2.61813	263
ENSG00000131378	0.129673	-0.338162	0.0955736	-0.771898	protein_coding	RFTN1	43.5	0.376921	sexM	F	5624	~sex+(1|manifest)+cngeneson+pc_mito+brain_region+age	0.298749	2982
ENSG00000145375	0.129699	-0.542046	0.0694265	-1.15352	protein_coding	SPATA5	37.39	0.376921	sexM	F	3597	~sex+(1|manifest)+cngeneson+pc_mito+brain_region+age	0.46705	2139
ENSG00000133112	0.129799	1.51226	2.95701	0.0675029	protein_coding	TPT1	43.84	0.377025	sexM	F	5813	~sex+(1|manifest)+cngeneson+pc_mito+brain_region+age	1.6487	548
ENSG00000075399	0.130201	0.465165	0.85771	0.07262	protein_coding	VPS9D1	59.41	0.378007	sexM	F	2714	~sex+(1|manifest)+cngeneson+pc_mito+brain_region+age	2.02307	396
ENSG00000077147	0.130611	0.478602	0.970157	-0.0129537	protein_coding	TM9SF3	37.03	0.379011	sexM	F	487	~sex+(1|manifest)+cngeneson+pc_mito+brain_region+age	0.582004	1721
ENSG00000077097	0.13076	0.47809	1.09694	-0.140763	protein_coding	TOP2B	35.14	0.379257	sexM	F	1133	~sex+(1|manifest)+cngeneson+pc_mito+brain_region+age	0.18813	3855
ENSG00000090905	0.131005	0.377047	0.71979	0.0343047	protein_coding	TNRC6A	42.59	0.379361	sexM	F	5832	~sex+(1|manifest)+cngeneson+pc_mito+brain_region+age	0.291131	3028
ENSG00000102081	0.131042	0.0334698	0.406174	-0.339235	protein_coding	FMR1	36.37	0.379361	sexM	F	1480	~sex+(1|manifest)+cngeneson+pc_mito+brain_region+age	0.118852	4609
ENSG00000125826	0.131014	-0.268307	-0.0199971	-0.516618	protein_coding	RBCK1	51.27	0.379361	sexM	F	1037	~sex+(1|manifest)+cngeneson+pc_mito+brain_region+age	0.298064	2987
ENSG00000150477	0.13107	-0.387572	0.159619	-0.934762	protein_coding	KIAA1328	37.13	0.379361	sexM	F	432	~sex+(1|manifest)+cngeneson+pc_mito+brain_region+age	0.220282	3559
ENSG00000197563	0.131119	0.256519	0.645536	-0.132497	protein_coding	PIGN	38.03	0.379361	sexM	F	4446	~sex+(1|manifest)+cngeneson+pc_mito+brain_region+age	0.293044	3010
ENSG00000175787	0.131711	-0.062365	0.215358	-0.340088	protein_coding	ZNF169	41.58	0.380887	sexM	F	3134	~sex+(1|manifest)+cngeneson+pc_mito+brain_region+age	0.27258	3153
ENSG00000197603	0.131788	0.396003	0.739887	0.052119	protein_coding	CPLANE1	38.94	0.380923	sexM	F	1544	~sex+(1|manifest)+cngeneson+pc_mito+brain_region+age	0.121457	4575
ENSG00000124831	0.132201	0.928142	1.80928	0.0470066	protein_coding	LRRFIP1	45.52	0.381798	sexM	F	955	~sex+(1|manifest)+cngeneson+pc_mito+brain_region+age	3.13582	195
ENSG00000198663	0.132263	-0.315343	0.0511575	-0.681843	protein_coding	C6orf89	42.84	0.381798	sexM	F	1965	~sex+(1|manifest)+cngeneson+pc_mito+brain_region+age	0.148201	4287
ENSG00000234745	0.132286	0.0921931	0.903167	-0.718781	protein_coding	HLA-B	59	0.381798	sexM	F	3501	~sex+(1|manifest)+cngeneson+pc_mito+brain_region+age	1.01165	975
ENSG00000185787	0.132524	0.27448	0.566206	-0.0172471	protein_coding	MORF4L1	45.4	0.382297	sexM	F	3008	~sex+(1|manifest)+cngeneson+pc_mito+brain_region+age	0.742916	1335
ENSG00000078177	0.132876	0.294215	0.533019	0.0554122	protein_coding	N4BP2	40.51	0.382375	sexM	F	4795	~sex+(1|manifest)+cngeneson+pc_mito+brain_region+age	0.0707182	5155
ENSG00000121579	0.13276	0.556121	1.05477	0.0574689	protein_coding	NAA50	37.41	0.382375	sexM	F	612	~sex+(1|manifest)+cngeneson+pc_mito+brain_region+age	0.131872	4447
ENSG00000127946	0.132717	0.30111	0.784061	-0.181842	protein_coding	HIP1	48.34	0.382375	sexM	F	1553	~sex+(1|manifest)+cngeneson+pc_mito+brain_region+age	0.206687	3689
ENSG00000135363	0.132844	-0.585169	-0.0195379	-1.1508	protein_coding	LMO2	46.34	0.382375	sexM	F	4957	~sex+(1|manifest)+cngeneson+pc_mito+brain_region+age	0.564712	1786
ENSG00000211456	0.132847	0.343086	0.649052	0.0371198	protein_coding	SACM1L	38	0.382375	sexM	F	3840	~sex+(1|manifest)+cngeneson+pc_mito+brain_region+age	1.23163	782
ENSG00000100731	0.133004	0.797854	1.66445	-0.0687458	protein_coding	PCNX1	36.87	0.382472	sexM	F	403	~sex+(1|manifest)+cngeneson+pc_mito+brain_region+age	0.908943	1098
ENSG00000170322	0.133039	-0.15025	0.0256682	-0.326168	protein_coding	NFRKB	45.4	0.382472	sexM	F	474	~sex+(1|manifest)+cngeneson+pc_mito+brain_region+age	0.254139	3291
ENSG00000019485	0.133478	-1.64552	0.112193	-3.40323	protein_coding	PRDM11	47.84	0.382981	sexM	F	3544	~sex+(1|manifest)+cngeneson+pc_mito+brain_region+age	0.637906	1568
ENSG00000108587	0.13362	-0.149289	0.158066	-0.456645	protein_coding	GOSR1	39.72	0.382981	sexM	F	388	~sex+(1|manifest)+cngeneson+pc_mito+brain_region+age	0.205528	3702
ENSG00000144559	0.133737	-0.204858	0.0164395	-0.426155	protein_coding	TAMM41	42.11	0.382981	sexM	F	2055	~sex+(1|manifest)+cngeneson+pc_mito+brain_region+age	0.0540627	5358
ENSG00000146263	0.133728	0.148049	0.621278	-0.32518	protein_coding	MMS22L	35.58	0.382981	sexM	F	1252	~sex+(1|manifest)+cngeneson+pc_mito+brain_region+age	0.125133	4526
ENSG00000150977	0.133516	0.0703805	0.502205	-0.361444	protein_coding	RILPL2	49.36	0.382981	sexM	F	4815	~sex+(1|manifest)+cngeneson+pc_mito+brain_region+age	0.155548	4201
ENSG00000158169	0.133413	0.284964	0.76666	-0.196732	protein_coding	FANCC	41.78	0.382981	sexM	F	5190	~sex+(1|manifest)+cngeneson+pc_mito+brain_region+age	0.0273643	5659
ENSG00000163161	0.13371	-0.460402	0.0567696	-0.977574	protein_coding	ERCC3	46.18	0.382981	sexM	F	1555	~sex+(1|manifest)+cngeneson+pc_mito+brain_region+age	0.260208	3242
ENSG00000165699	0.133652	0.19339	0.412341	-0.0255606	protein_coding	TSC1	43.24	0.382981	sexM	F	3340	~sex+(1|manifest)+cngeneson+pc_mito+brain_region+age	0.0312168	5616
ENSG00000168522	0.133988	-0.155973	0.0134614	-0.325407	protein_coding	FNTA	42.58	0.383325	sexM	F	4527	~sex+(1|manifest)+cngeneson+pc_mito+brain_region+age	0.0577287	5309
ENSG00000184277	0.133937	0.0962541	0.417601	-0.225093	protein_coding	TM2D3	40.91	0.383325	sexM	F	3667	~sex+(1|manifest)+cngeneson+pc_mito+brain_region+age	0.53881	1877
ENSG00000073331	0.134187	-0.725865	0.0226036	-1.47433	protein_coding	ALPK1	40.45	0.383523	sexM	F	1153	~sex+(1|manifest)+cngeneson+pc_mito+brain_region+age	1.77637	485
ENSG00000138190	0.134263	-0.717967	-0.0529908	-1.38294	protein_coding	EXOC6	37.57	0.383552	sexM	F	2634	~sex+(1|manifest)+cngeneson+pc_mito+brain_region+age	0.190481	3835
ENSG00000144021	0.134499	-0.892373	0.475934	-2.26068	protein_coding	CIAO1	48.83	0.384042	sexM	F	4236	~sex+(1|manifest)+cngeneson+pc_mito+brain_region+age	0.45142	2191
ENSG00000179218	0.134695	-0.172638	0.523411	-0.868686	protein_coding	CALR	53.01	0.384414	sexM	F	436	~sex+(1|manifest)+cngeneson+pc_mito+brain_region+age	0.16377	4115
ENSG00000164828	0.134823	-0.328788	-0.0191729	-0.638402	protein_coding	SUN1	52.69	0.384593	sexM	F	3218	~sex+(1|manifest)+cngeneson+pc_mito+brain_region+age	0.31477	2892
ENSG00000110367	0.135059	-0.192561	0.193783	-0.578905	protein_coding	DDX6	41.56	0.384626	sexM	F	5783	~sex+(1|manifest)+cngeneson+pc_mito+brain_region+age	0.868192	1149
ENSG00000147316	0.135096	-0.0958955	0.318908	-0.510699	protein_coding	MCPH1	42.19	0.384626	sexM	F	3004	~sex+(1|manifest)+cngeneson+pc_mito+brain_region+age	0.239593	3392
ENSG00000151292	0.134982	0.361545	0.734247	-0.0111568	protein_coding	CSNK1G3	34.48	0.384626	sexM	F	2251	~sex+(1|manifest)+cngeneson+pc_mito+brain_region+age	0.0016242	5868
ENSG00000085662	0.135279	-0.205182	0.128731	-0.539094	protein_coding	AKR1B1	50.04	0.38496	sexM	F	4523	~sex+(1|manifest)+cngeneson+pc_mito+brain_region+age	0.187965	3858
ENSG00000049239	0.135565	-0.28203	-0.0164122	-0.547647	protein_coding	H6PD	52.29	0.385028	sexM	F	2747	~sex+(1|manifest)+cngeneson+pc_mito+brain_region+age	0.128168	4488
ENSG00000050426	0.135498	-0.303666	-0.00444244	-0.602889	protein_coding	LETMD1	45.34	0.385028	sexM	F	4269	~sex+(1|manifest)+cngeneson+pc_mito+brain_region+age	0.266946	3192
ENSG00000107223	0.135471	-0.995735	0.723718	-2.71519	protein_coding	EDF1	57.83	0.385028	sexM	F	4029	~sex+(1|manifest)+cngeneson+pc_mito+brain_region+age	0.610056	1638
ENSG00000150907	0.135517	0.653358	1.29284	0.0138748	protein_coding	FOXO1	42	0.385028	sexM	F	5068	~sex+(1|manifest)+cngeneson+pc_mito+brain_region+age	0.518861	1941
ENSG00000119541	0.135919	-0.24842	0.0400108	-0.536851	protein_coding	VPS4B	39.19	0.38534	sexM	F	1038	~sex+(1|manifest)+cngeneson+pc_mito+brain_region+age	0.292261	3017
ENSG00000136603	0.135755	0.91624	1.73227	0.100211	protein_coding	SKIL	39.63	0.38534	sexM	F	1929	~sex+(1|manifest)+cngeneson+pc_mito+brain_region+age	1.37043	688
ENSG00000136709	0.135913	0.169641	0.623856	-0.284574	protein_coding	WDR33	41.82	0.38534	sexM	F	1724	~sex+(1|manifest)+cngeneson+pc_mito+brain_region+age	0.0964973	4848
ENSG00000143624	0.135937	-0.52655	-0.0557748	-0.997325	protein_coding	INTS3	48.34	0.38534	sexM	F	2129	~sex+(1|manifest)+cngeneson+pc_mito+brain_region+age	0.0186401	5744
ENSG00000142208	0.136157	0.116713	0.291183	-0.0577573	protein_coding	AKT1	64.08	0.385777	sexM	F	898	~sex+(1|manifest)+cngeneson+pc_mito+brain_region+age	0.704317	1398
ENSG00000129691	0.136433	-0.324375	-0.0202645	-0.628485	protein_coding	ASH2L	42.86	0.386189	sexM	F	4641	~sex+(1|manifest)+cngeneson+pc_mito+brain_region+age	0.0441184	5482
ENSG00000196369	0.136638	-0.552179	-0.0289533	-1.0754	protein_coding	SRGAP2B	42.03	0.386582	sexM	F	1539	~sex+(1|manifest)+cngeneson+pc_mito+brain_region+age	2.71315	243
ENSG00000135686	0.137045	-0.0331869	0.255689	-0.322063	protein_coding	KLHL36	51.32	0.386803	sexM	F	2748	~sex+(1|manifest)+cngeneson+pc_mito+brain_region+age	0.125392	4521
ENSG00000138764	0.136867	0.802425	1.60376	0.00109194	protein_coding	CCNG2	43.18	0.386803	sexM	F	4435	~sex+(1|manifest)+cngeneson+pc_mito+brain_region+age	0.0909075	4907
ENSG00000146247	0.136812	0.432985	1.17624	-0.310271	protein_coding	PHIP	34.28	0.386803	sexM	F	1351	~sex+(1|manifest)+cngeneson+pc_mito+brain_region+age	0.112705	4681
ENSG00000168575	0.137041	0.355542	1.09522	-0.384135	protein_coding	SLC20A2	44.17	0.386803	sexM	F	381	~sex+(1|manifest)+cngeneson+pc_mito+brain_region+age	1.17175	825
ENSG00000182670	0.136958	0.86956	1.65031	0.0888089	protein_coding	TTC3	38.7	0.386803	sexM	F	5057	~sex+(1|manifest)+cngeneson+pc_mito+brain_region+age	0.0455244	5467
ENSG00000031823	0.137726	0.196301	0.698548	-0.305946	protein_coding	RANBP3	52.74	0.387238	sexM	F	4623	~sex+(1|manifest)+cngeneson+pc_mito+brain_region+age	0.397967	2429
ENSG00000044115	0.137354	0.961599	1.93714	-0.0139443	protein_coding	CTNNA1	44.15	0.387238	sexM	F	3510	~sex+(1|manifest)+cngeneson+pc_mito+brain_region+age	0.91681	1084
ENSG00000101665	0.13769	-0.0950932	0.140755	-0.330941	protein_coding	SMAD7	52.56	0.387238	sexM	F	2583	~sex+(1|manifest)+cngeneson+pc_mito+brain_region+age	0.401601	2406
ENSG00000140395	0.137447	0.0387356	0.226577	-0.149106	protein_coding	WDR61	43.3	0.387238	sexM	F	5827	~sex+(1|manifest)+cngeneson+pc_mito+brain_region+age	0.236256	3416
ENSG00000155792	0.137346	-1.74126	0.0306633	-3.51318	protein_coding	DEPTOR	43.18	0.387238	sexM	F	3206	~sex+(1|manifest)+cngeneson+pc_mito+brain_region+age	0.148453	4282
ENSG00000163947	0.137585	0.279703	0.616741	-0.0573341	protein_coding	ARHGEF3	43.62	0.387238	sexM	F	4268	~sex+(1|manifest)+cngeneson+pc_mito+brain_region+age	0.492444	2040
ENSG00000165417	0.13758	0.212033	0.42603	-0.00196407	protein_coding	GTF2A1	37.75	0.387238	sexM	F	1127	~sex+(1|manifest)+cngeneson+pc_mito+brain_region+age	0.365049	2603
ENSG00000170185	0.137612	0.186346	0.367985	0.00470586	protein_coding	USP38	35.48	0.387238	sexM	F	2065	~sex+(1|manifest)+cngeneson+pc_mito+brain_region+age	0.134104	4429
ENSG00000121281	0.137947	0.472353	0.916269	0.0284373	protein_coding	ADCY7	54.43	0.38749	sexM	F	3784	~sex+(1|manifest)+cngeneson+pc_mito+brain_region+age	2.14325	358
ENSG00000129219	0.137911	-0.414348	0.443585	-1.27228	protein_coding	PLD2	54.15	0.38749	sexM	F	4040	~sex+(1|manifest)+cngeneson+pc_mito+brain_region+age	0.320232	2863
ENSG00000108960	0.138082	-0.270638	0.0544092	-0.595686	protein_coding	MMD	40.95	0.387684	sexM	F	488	~sex+(1|manifest)+cngeneson+pc_mito+brain_region+age	0.271224	3160
ENSG00000115806	0.138196	-0.199993	-0.0128294	-0.387156	protein_coding	GORASP2	41.03	0.387819	sexM	F	3639	~sex+(1|manifest)+cngeneson+pc_mito+brain_region+age	0.0984659	4829
ENSG00000145868	0.138311	0.274737	0.544923	0.00455113	protein_coding	FBXO38	37.05	0.387956	sexM	F	4720	~sex+(1|manifest)+cngeneson+pc_mito+brain_region+age	0.216711	3587
ENSG00000121067	0.138585	-0.284794	-0.000703762	-0.568885	protein_coding	SPOP	40.42	0.388182	sexM	F	5601	~sex+(1|manifest)+cngeneson+pc_mito+brain_region+age	0.0367115	5560
ENSG00000138448	0.138486	1.26283	2.82967	-0.304013	protein_coding	ITGAV	35.78	0.388182	sexM	F	5770	~sex+(1|manifest)+cngeneson+pc_mito+brain_region+age	3.69408	153
ENSG00000221869	0.138589	1.39457	2.71171	0.0774212	protein_coding	CEBPD	65.97	0.388182	sexM	F	5347	~sex+(1|manifest)+cngeneson+pc_mito+brain_region+age	5.03288	82
ENSG00000170088	0.138782	-0.289036	0.0077559	-0.585828	protein_coding	TMEM192	41.86	0.388537	sexM	F	2328	~sex+(1|manifest)+cngeneson+pc_mito+brain_region+age	0.308326	2923
ENSG00000130985	0.139012	-0.245142	0.0890729	-0.579357	protein_coding	UBA1	51.31	0.388625	sexM	F	585	~sex+(1|manifest)+cngeneson+pc_mito+brain_region+age	0.167774	4077
ENSG00000170633	0.138973	-0.312159	-0.0258564	-0.598461	protein_coding	RNF34	43.68	0.388625	sexM	F	2380	~sex+(1|manifest)+cngeneson+pc_mito+brain_region+age	0.302597	2958
ENSG00000121879	0.139368	0.74146	1.45526	0.0276633	protein_coding	PIK3CA	35.78	0.389437	sexM	F	2683	~sex+(1|manifest)+cngeneson+pc_mito+brain_region+age	0.0215077	5706
ENSG00000087502	0.139496	0.176854	0.368426	-0.0147179	protein_coding	ERGIC2	34.04	0.38947	sexM	F	146	~sex+(1|manifest)+cngeneson+pc_mito+brain_region+age	0.234965	3431
ENSG00000131368	0.139513	-0.238991	-0.00237658	-0.475605	protein_coding	MRPS25	47.96	0.38947	sexM	F	4929	~sex+(1|manifest)+cngeneson+pc_mito+brain_region+age	0.336695	2773
ENSG00000065809	0.139713	0.282649	0.776082	-0.210784	protein_coding	FAM107B	43.19	0.389476	sexM	F	3650	~sex+(1|manifest)+cngeneson+pc_mito+brain_region+age	0.631457	1582
ENSG00000142197	0.139672	-0.0958311	0.747696	-0.939358	protein_coding	DOP1B	47.09	0.389476	sexM	F	4020	~sex+(1|manifest)+cngeneson+pc_mito+brain_region+age	1.32702	719
ENSG00000257103	0.139683	0.460795	0.886335	0.0352555	protein_coding	LSM14A	39.83	0.389476	sexM	F	1541	~sex+(1|manifest)+cngeneson+pc_mito+brain_region+age	0.687049	1437
ENSG00000133313	0.139804	0.344365	0.655122	0.0336073	protein_coding	CNDP2	51.18	0.389544	sexM	F	293	~sex+(1|manifest)+cngeneson+pc_mito+brain_region+age	1.09586	886
ENSG00000103995	0.13988	0.218525	0.404635	0.0324161	protein_coding	CEP152	36.6	0.38957	sexM	F	1305	~sex+(1|manifest)+cngeneson+pc_mito+brain_region+age	0.162446	4129
ENSG00000205937	0.140058	-0.072919	0.171552	-0.31739	protein_coding	RNPS1	49.16	0.389883	sexM	F	2842	~sex+(1|manifest)+cngeneson+pc_mito+brain_region+age	0.445676	2211
ENSG00000196187	0.140142	-0.19656	0.00206315	-0.395183	protein_coding	TMEM63A	51.62	0.389932	sexM	F	397	~sex+(1|manifest)+cngeneson+pc_mito+brain_region+age	0.147267	4293
ENSG00000064763	0.140569	-0.488095	-0.039168	-0.937021	protein_coding	FAR2	38.9	0.390749	sexM	F	4760	~sex+(1|manifest)+cngeneson+pc_mito+brain_region+age	0.0345785	5578
ENSG00000136143	0.140528	-0.160375	0.12352	-0.444271	protein_coding	SUCLA2	40.06	0.390749	sexM	F	1894	~sex+(1|manifest)+cngeneson+pc_mito+brain_region+age	0.391704	2460
ENSG00000028277	0.14098	-0.431463	-0.0287759	-0.834151	protein_coding	POU2F2	51.31	0.390785	sexM	F	4867	~sex+(1|manifest)+cngeneson+pc_mito+brain_region+age	0.175662	3995
ENSG00000106052	0.140979	0.463561	1.00338	-0.0762597	protein_coding	TAX1BP1	36.81	0.390785	sexM	F	1853	~sex+(1|manifest)+cngeneson+pc_mito+brain_region+age	0.15691	4191
ENSG00000129566	0.140692	-0.431785	0.00727835	-0.870849	protein_coding	TEP1	47.43	0.390785	sexM	F	347	~sex+(1|manifest)+cngeneson+pc_mito+brain_region+age	0.29378	3007
ENSG00000155975	0.14085	0.125423	0.563274	-0.312428	protein_coding	VPS37A	36.9	0.390785	sexM	F	2830	~sex+(1|manifest)+cngeneson+pc_mito+brain_region+age	0.053152	5373
ENSG00000185829	0.140965	-0.323922	0.291584	-0.939428	protein_coding	ARL17A	43.34	0.390785	sexM	F	2473	~sex+(1|manifest)+cngeneson+pc_mito+brain_region+age	0.357653	2644
ENSG00000120727	0.141162	0.281489	0.515502	0.0474754	protein_coding	PAIP2	43.58	0.390826	sexM	F	358	~sex+(1|manifest)+cngeneson+pc_mito+brain_region+age	0.0578124	5308
ENSG00000140396	0.141156	0.728914	1.46235	-0.00452528	protein_coding	NCOA2	38.24	0.390826	sexM	F	5586	~sex+(1|manifest)+cngeneson+pc_mito+brain_region+age	0.440853	2241
ENSG00000159579	0.141434	-0.2249	0.0787587	-0.528558	protein_coding	RSPRY1	41.63	0.391305	sexM	F	5223	~sex+(1|manifest)+cngeneson+pc_mito+brain_region+age	0.180957	3935
ENSG00000089351	0.141867	-0.68045	0.200328	-1.56123	protein_coding	GRAMD1A	55.68	0.391479	sexM	F	5107	~sex+(1|manifest)+cngeneson+pc_mito+brain_region+age	0.98772	996
ENSG00000106603	0.141963	-0.370861	0.010755	-0.752477	protein_coding	COA1	40.39	0.391479	sexM	F	1150	~sex+(1|manifest)+cngeneson+pc_mito+brain_region+age	0.0439989	5484
ENSG00000113282	0.141929	0.391084	0.760159	0.0220083	protein_coding	CLINT1	37.76	0.391479	sexM	F	5178	~sex+(1|manifest)+cngeneson+pc_mito+brain_region+age	0.572905	1755
ENSG00000160075	0.141578	0.276012	0.538225	0.013798	protein_coding	SSU72	53.86	0.391479	sexM	F	4091	~sex+(1|manifest)+cngeneson+pc_mito+brain_region+age	0.647412	1534
ENSG00000177917	0.141843	0.356263	0.705458	0.00706887	protein_coding	ARL6IP6	36.98	0.391479	sexM	F	5252	~sex+(1|manifest)+cngeneson+pc_mito+brain_region+age	0.291855	3019
ENSG00000120910	0.142057	-0.45133	0.0963271	-0.998987	protein_coding	PPP3CC	39.2	0.391556	sexM	F	1807	~sex+(1|manifest)+cngeneson+pc_mito+brain_region+age	0.51211	1963
ENSG00000119820	0.142363	-0.193025	0.194562	-0.580611	protein_coding	YIPF4	41.21	0.392215	sexM	F	5348	~sex+(1|manifest)+cngeneson+pc_mito+brain_region+age	0.0341435	5583
ENSG00000173757	0.142518	0.30896	0.619486	-0.00156547	protein_coding	STAT5B	43.63	0.392457	sexM	F	3032	~sex+(1|manifest)+cngeneson+pc_mito+brain_region+age	0.872652	1145
ENSG00000143353	0.142669	0.356844	1.4371	-0.723413	protein_coding	LYPLAL1	33.93	0.39269	sexM	F	257	~sex+(1|manifest)+cngeneson+pc_mito+brain_region+age	0.05114	5395
ENSG00000095637	0.142934	0.65568	1.31191	-0.00054591	protein_coding	SORBS1	44.47	0.39307	sexM	F	36	~sex+(1|manifest)+cngeneson+pc_mito+brain_region+age	0.224856	3519
ENSG00000135821	0.142941	1.48974	3.20845	-0.228978	protein_coding	GLUL	46.71	0.39307	sexM	F	463	~sex+(1|manifest)+cngeneson+pc_mito+brain_region+age	1.48102	623
ENSG00000066739	0.143132	0.331836	0.644786	0.0188861	protein_coding	ATG2B	37.06	0.393308	sexM	F	4703	~sex+(1|manifest)+cngeneson+pc_mito+brain_region+age	0.13674	4406
ENSG00000129103	0.143161	-0.369434	0.0074283	-0.746296	protein_coding	SUMF2	49.29	0.393308	sexM	F	4289	~sex+(1|manifest)+cngeneson+pc_mito+brain_region+age	0.327623	2822
ENSG00000204469	0.14325	-0.420963	0.0224489	-0.864375	protein_coding	PRRC2A	53.44	0.393369	sexM	F	5609	~sex+(1|manifest)+cngeneson+pc_mito+brain_region+age	0.173403	4017
ENSG00000111877	0.143413	-0.214018	0.0732151	-0.501251	protein_coding	MCM9	39.07	0.393632	sexM	F	3158	~sex+(1|manifest)+cngeneson+pc_mito+brain_region+age	0.0330028	5594
ENSG00000116473	0.143894	0.362102	0.713311	0.0108921	protein_coding	RAP1A	39.31	0.394585	sexM	F	3131	~sex+(1|manifest)+cngeneson+pc_mito+brain_region+age	1.76954	491
ENSG00000134324	0.143862	0.0990466	0.25773	-0.0596371	protein_coding	LPIN1	46.76	0.394585	sexM	F	547	~sex+(1|manifest)+cngeneson+pc_mito+brain_region+age	0.114625	4660
ENSG00000169299	0.144244	-0.284652	0.121482	-0.690786	protein_coding	PGM2	39.89	0.395176	sexM	F	3574	~sex+(1|manifest)+cngeneson+pc_mito+brain_region+age	0.221822	3542
ENSG00000175155	0.144222	0.406599	1.04092	-0.227721	protein_coding	YPEL2	46.63	0.395176	sexM	F	1254	~sex+(1|manifest)+cngeneson+pc_mito+brain_region+age	0.421902	2324
ENSG00000140350	0.144535	0.423182	1.02383	-0.177462	protein_coding	ANP32A	49.39	0.395606	sexM	F	3045	~sex+(1|manifest)+cngeneson+pc_mito+brain_region+age	0.738488	1341
ENSG00000188846	0.144499	0.622656	1.48837	-0.243059	protein_coding	RPL14	44.36	0.395606	sexM	F	4979	~sex+(1|manifest)+cngeneson+pc_mito+brain_region+age	2.02303	397
ENSG00000197119	0.14482	-0.367033	0.148533	-0.882598	protein_coding	SLC25A29	57.04	0.396031	sexM	F	1238	~sex+(1|manifest)+cngeneson+pc_mito+brain_region+age	0.53238	1897
ENSG00000147162	0.145021	0.56395	1.19916	-0.0712585	protein_coding	OGT	40.58	0.396382	sexM	F	2917	~sex+(1|manifest)+cngeneson+pc_mito+brain_region+age	1.35269	700
ENSG00000107745	0.145543	0.583037	1.16692	-0.000846047	protein_coding	MICU1	40.17	0.39744	sexM	F	5328	~sex+(1|manifest)+cngeneson+pc_mito+brain_region+age	0.0651032	5226
ENSG00000173744	0.14554	1.07034	2.06224	0.0784394	protein_coding	AGFG1	37.09	0.39744	sexM	F	170	~sex+(1|manifest)+cngeneson+pc_mito+brain_region+age	0.475535	2102
ENSG00000170456	0.145717	0.441564	0.687035	0.196093	protein_coding	DENND5B	40.95	0.39773	sexM	F	3147	~sex+(1|manifest)+cngeneson+pc_mito+brain_region+age	0.311323	2910
ENSG00000142546	0.145966	-0.159183	0.205675	-0.52404	protein_coding	NOSIP	50.81	0.398224	sexM	F	3581	~sex+(1|manifest)+cngeneson+pc_mito+brain_region+age	0.0536439	5364
ENSG00000115170	0.14698	0.175136	0.54438	-0.194109	protein_coding	ACVR1	40.44	0.400435	sexM	F	4109	~sex+(1|manifest)+cngeneson+pc_mito+brain_region+age	0.0734341	5120
ENSG00000140678	0.146975	-3.27308	-0.0829256	-6.46324	protein_coding	ITGAX	52.2	0.400435	sexM	F	2288	~sex+(1|manifest)+cngeneson+pc_mito+brain_region+age	2.06287	382
ENSG00000148843	0.147178	-0.751778	0.606051	-2.10961	protein_coding	PDCD11	46.81	0.400786	sexM	F	34	~sex+(1|manifest)+cngeneson+pc_mito+brain_region+age	0.25319	3299
ENSG00000159592	0.147344	0.351227	0.742502	-0.0400478	protein_coding	GPBP1L1	41.19	0.400868	sexM	F	304	~sex+(1|manifest)+cngeneson+pc_mito+brain_region+age	0.582178	1720
ENSG00000148841	0.147608	-0.212009	0.095295	-0.519313	protein_coding	ITPRIP	52.5	0.401181	sexM	F	4222	~sex+(1|manifest)+cngeneson+pc_mito+brain_region+age	0.376895	2551
[truncated: 3,485 more rows]

## Sheet: Table S2
Table S2: Genes comprising each of the IR-AD gene sets
Authors (refrence/s)	Sierksma et al., 2020 (63)	Sala Frigerio et al., 2019 (30)	Molecular Signatures Database (MSigDB)	Keren-Shaul et al., 2017 (67)	de Jager et al., 2014 (68); Lunnon et al., 2014 (69)	Gerrits et al., 2021 (62)	Gerrits et al., 2021 (62)	Gerrits et al., 2021 (62)	Gerrits et al., 2021 (62)	Jansen et al., 2019 (14); Kunkle et al., 2019 (15); Andrews et al., 2020 (16)	Roy et al., 2020 (64)	Sala Frigerio et al., 2019 (30)	Molecular Signatures Database (MSigDB) gene sets	Chen et al., 2021 (65)	Sierksma et al., 2020 (63)
	Amyloid associated	ARM	BIOCARTA p35 Alzheimer's pathway	DAM	EWAS	Gerrits AD1 DEGs DOWN	Gerrits AD1 DEGs UP	Gerrits AD2 DEGs DOWN	Gerrits AD2 DEGs UP	GWAS	IFN response	IRM	KEGG Alzheimer's disease	PIG	pTau associated
	A2M	ABCD2	APP	ABCA2	ANK1	ABCC4	AC066613.2	AC012150.1	AC007319.1	ABCA7	AARS1	ACER3	ADAM10	APOE	ABCA1
	ABCC3	ACACA	CAPN1	ABCA3	BIN1	AC008691.1	ADARB1	ACER3	AC087564.1	ABI3	ACSS2	ADAR	ADAM17	ARPC1B	C1QB
	ABHD4	ADSS1	CAPNS1	ABCB6	RHBDF2	AOAH	AL158071.4	ACSL1	AC092691.1	AC074212.3	ADAMTS9	ANXA5	APAF1	AXL	C4B
	ABI3	AKR1A1	CAPNS2	ABCB8	ABCA7	AP003481.1	ARID5B	ADAMTS17	ADAM10	ACE	ADAR	APLP2	APBB1	B2M	CDC14A
	ADAMTSL4	ALDOA	CDK5	ABCD2	CDH23	ARHGAP22	ASAP1	ADGRE2	ADAM28	ADAM10	AFTPH	APOBEC1	APH1A	C1QA	CTSS
	ADCY7	ANKH	CDK5R1	ABCF1	DIP2A	CPED1	ATG7	AL158071.4	ADGRB3	ADAMTS1	AGRN	APOBEC3B	APOE	C1QB	GFAP
	ADD3	ANXA4	GSK3B	ABHD10	RPL13	CSGALNACT1	CADM1	ALPK1	AFF3	ADAMTS4	AIDA	APOE	APP	C1QC	GPR137C
	ADIPOR1	ANXA5	PPP2CA	ABHD11	SERPINF1	CX3CR1	CD83	ANOS1	AKT3	ALPK2	AIF1	AXL	ATF6	C4A	IL1RL2
	ADORA3	APBB2		ABHD12	SERPINF2	FOXP2	CD9	ARHGAP26	ANK3	APH1B	ALDH1L1	B2M	ATP2A1	C4B	OR5V1
	ADSS1	APLP2		ABHD16A		FRMD4A	COLEC12	BACH1	ANKRD44	APOE	ANKLE2	BST2	ATP2A2	CD63	PKIA
	AIF1	APOE		ABI1		IGSF21	CPM	BCL6	AOAH	BCKDK	AOAH	C19ORF12	ATP2A3	CD9	PNCK
	AKR1A1	ARHGAP24		ACACA		ITPR2	DIRC3	BIN1	ARHGAP15	BIN1	APOBEC3B	CAPG	ATP5F1A	CLU	PPP2R3A
	ALDH1L2	ARL11		ACADL		KHDRBS3	DPYD	CACNA1A	ARL5A	BZRAP1	APOD	CASP4	ATP5F1B	CSF1R	QPCT
	ALDOC	ASPH		ACADSB		PRDM11	DSCAM	CCDC26	BANK1	BZRAP1-AS1	APOOL	CCDC86	ATP5F1C	CST3	RASGRF2
	AMZ1	ATF3		ACADVL		PRKCA	ELL2	CD163	BLNK	CASS4	AREL1	CCL2	ATP5F1D	CTSA	SLC14A1
	ANGPT1	ATP1A3		ACD		SLC9A9	EYA2	CD226	C12ORF42	CCN2	ASB13	CD52	ATP5F1E	CTSB	STMN4
	ANXA2	ATP1B3		ACER3		SRGAP1	FMNL2	CDK6	C22ORF34	CD2AP	ASCC3	CD63	ATP5MC1	CTSD	THBS4
	ANXA3	ATP6V1A		ACHE		SRGAP2	GAS7	CHST11	C4ORF19	CD33	ASNS	CD74	ATP5MC1P5	CTSH	THY1
	ANXA4	ATP6V1B2		ACOX3		ST6GALNAC3	GLDN	CHSY1	C5ORF17	CELF1	ASS1	CD83	ATP5MC2	CTSS	ZCCHC12
	ANXA5	ATP6V1C1		ACSL5			GPNMB	CPA6	CACNB4	CLNK	ATP10A	CD9	ATP5MC3	CTSV
	APBB1IP	ATXN10		ACTN4			IQGAP2	CPM	CCDC7	CLU	ATP8B4	CLEC7A	ATP5PB	CTSZ
	APOBEC1	AXL		ACY1			LPL	DENND3	CDH23	CNTNAP2	AXL	CNP	ATP5PD	CX3CR1
	APOBEC3B	B2M		ADAM9			MALAT1	DPYD	CLECL1	CR1	B2M	CSF1	ATP5PF	CYBA
	APOD	BAIAP2L2		ADAMTS1			MITF	DSCAM	CPED1	CSTF1	BST2	CST7	ATP5PO	FCER1G
	APOE	BST2		ADAR			MSR1	ELL2	CX3CR1	CYB561	C2	CTSB	BACE1	FCGR2A
	AQP4	C3AR1		ADARB1			MYO1E	EPSTI1	CXADR	ECHDC3	C3	CTSC	BACE2	FCGR2C
	ARHGAP30	CADM1		ADCK1			NPL	FAM110B	DAB1	EED	CALHM6	CTSS	BAD	FCRL2
	ARHGDIB	CAPG		ADCK5			OLR1	FAM129A	DLEU7	EPHA1	CARS1	CTSZ	BID	FCRL3
	ARPC1B	CCL15		ADIPOR1			PADI2	FAM157C	DPP10	FERMT2	CCDC86	CXCL16	CACNA1C	GFAP
	ASAH1	CCL2		ADIPOR2			PPARG	FKBP5	ELMO1	GPR141	CCL2	DCK	CACNA1D	GNS
	ASAP3	CCL23		ADO			PRKCE	FLVCR2	EYA2	HESX1	CCL13	DDX58	CACNA1F	GPX4
	ASB10	CCL3		AGA			PTPRG	FMN1	FAM155A	HLA-DQA1	CCL5	DDX60	CACNA1S	GRN
	ASPG	CCL3L1		AGL			RGCC	FMNL2	FCHSD2	HLA-DRB1	CCL8	DHX58	CALM1	GUSB
	ATF3	CCL3L3		AGPAT2			SAMD4A	GAREM1	FOXP1	HS3ST1	CCRL2	DPP7	CALM2	HEXA
	ATP5MF	CCL4		AGPAT5			SLC11A1	GLDN	FOXP2	IL34	CD180	DTX3L	CALM3	HEXB
	ATP6V1F	CCL4L1		AGTRAP			SPP1	HDAC4	GPC5	INPP5D	CD274	EIF2AK2	CALML3	HLA-A
	AXL	CCL4L2		AHDC1			STARD13	HEG1	GPM6A	IQCK	CD40	EPSTI1	CALML5	IGFBP5
	B2M	CD14		AIG1			TPRG1	HIF1A	GRID2	KAT8	CD47	ETNK1	CALML6	ITGB5
	B4GALT1	CD34		AIMP1			TRHDE	HIVEP3	GUCY1A1	MEF2C	CD69	FCGR1A	CAPN1	ITM2B
	BAIAP2L2	CD48		AIP			XYLT1	IL17RA	HIST1H1E	MS4A2	CD72	FCGR1B	CAPN2	LAPTM5
	BATF3	CD52		AKAP8				IL4R	IGF1R	MS4A6A	CD74	FCGR3A	CASP3	LGALS3BP
	BAZ1A	CD63		AKAP8L				IPCEF1	IMMP2L	NYAP1	CD86	FCGR3B	CASP7	LGMN
	BCL2A1	CD74		AKR1E2				ITGAV	KANSL1	OARD1	CDHR4	FGL2	CASP8	LY86
	BIN2	CD83		AKR7A2				JDP2	KCNIP4	PICALM	CFB	FTH1	CASP9	LYZ
	BLNK	CD9		AKT1				KCNIP1	LINC00996	PILRA	CHAC1	GBP6	CDK5	MAN2B1
	BMP2K	CH25H		AKT3				KCNQ3	LINC01141	PLCG2	CLEC2D	GPR84	CDK5R1	MPEG1
	BST2	CLEC7A		ALDH16A1				KLHL6	LINC02328	PSMC3	CLIC5	GRN	CHP1	NPC2
	BTF3	CNDP2		ALDOA				LAP3	LMCD1-AS1	PTK2B	CMPK2	HCK	CHP2	OLFML3
	BTK	COLGALT1		ALG1				LDLRAD4	LRP1B	RP11-81K2.1	CMTR1	HERC6	COX4I1	PLEK
	C1QA	CORO1C		ALG10				LIMK2	LRRC4C	SCIMP	CNP	HLA-A	COX4I2	PRDX6
	C1QB	COX4I1		ALG10B				LINC00486	LSAMP	SLC24A4	COCH	HLA-E	COX5A	RPL18A
	C1QC	COX6A2		ALG1L				LINC00578	MAP4K4	SORL1	CORO2A	HLA-G	COX5B	S100A6
	C2ORF72	CPQ		ALG1L2				MB21D2	MBNL1	SPI1	CP	IFI16	COX6A1	SERPINA3
	C3AR1	CREG1		ALPK1				MCF2L	MEF2C-AS1	SPPL2A	CXCL9	IFI27L2	COX6A2	TREM2
	C4A	CRIP1		ALS2				MIR646HG	MRC1	SUZ12P1	CYBB	IFI35	COX6B1	TYROBP
	C4B	CRLF2		AMACR				NCK2	MYO5A	TREM2	DAXX	IFIH1	COX6B2	VSIR
	CACNA2D4	CSF1		AMBRA1				NEAT1	NAALADL2	TREML2	DBNL	IFIT1B	COX6C
	CADM4	CSF2RA		AMMECR1L				NLRC5	NCAM1	UNC5CL	DCK	IFIT2	COX6CP3
	CAPG	CST7		AMZ1				OLR1	NCMAP	USP6NL	DCP2	IFIT3	COX7A1
	CAPN3	CSTB		ANAPC5				PADI2	NCOA2	WWOX	DDIT3	IFITM1	COX7A2
	CAPNS1	CTSA		ANGPTL7				PHC2	NHS	ZCWPW1	DDX58	IFITM2	COX7A2L
	CASP8	CTSB		ANKH				POU2F2	NPAS3		DDX60	IFITM3	COX7B
	CAT	CTSD		ANKIB1				PPARG	NR3C1		DHX58	IL15RA	COX7B2
	CCL15	CTSE		ANKRA2				PTPN2	NR3C2		DNMT3A	IRF1	COX7C
	CCL23	CTSS		ANKRD12				PVT1	NRG3		DTX3L	IRF7	COX8A
	CD14	CTSV		ANKRD16				RAB31	NRIP1		DUSP28	IRF9	COX8C
	CD151	CTSZ		ANKRD40				RASSF4	NRXN1		EIF2AK2	IRGM	CYC1
	CD180	CXCL16		ANXA3				RB1	OSBPL3		ENPP4	ISG20	CYCS
	CD200R1L	CYB5R1		ANXA4				RNF149	PBX1		EPSTI1	LACC1	EIF2AK3
	CD274	DEGS1		AP2S1				RPS6KA2	PBX3		ERAP1	LGALS13	ERN1
	CD300LF	DGKZ		AP3D1				RTTN	PCDH9		FABP3	LGALS16	FADD
	CD33	DNAJB14		AP3M1				RUNX1	PEAK1		FCGR1A; FCGR1B	LGALS3BP	FAS
	CD37	DPP7		AP4B1				SAMSN1	PICALM		FCGR3A; FCGR3B	LGALS9B	GAPDH
	CD48	ECHS1		APAF1				SDK1	PID1		FGL2	LY6E	GNAQ
	CD52	EEF1A1		APBB2				SH3RF3	PLCG2		FRMD4A	LYZ	GRIN1
	CD53	EEF1B2		APBB3				SH3TC1	PRDM11		GATM	MAP3K8	GRIN2A
	CD63	EEF2		APEX1				SHISAL2A	PTPRG		GBP2	MILR1	GRIN2B
	CD74	EIF3F		APLP2				SLA	RAPH1		GBP3	MX1	GRIN2C
	CD81	ENO1		APOE				SLC11A1	RGS12		GBP4	NAMPT	GRIN2D
	CD82	EPHX1		APRT				SLC1A3	RORA		GBP6	NLRC5	GSK3B
	CD83	FABP5		ARAF				SLC25A37	SLC40A1		GBP6	NMI	HSD17B10
	CD84	FAM20C		ARAP1				SLC2A5	SLC9A9		GCH1	NPC2	IDE
	CD86	FAU		ARAP2				SOCS6	SLIT2		HLA-A	OAS1	IL1B
	CD9	FGF13		ARF3				SPATA6	SRGAP2B		HLA-A	OAS2	ITPR1
	CEBPA	FTH1		ARF5				SPP1	SSBP2		HLA-G	OGFR	ITPR2
	CEBPG	FTL		ARFGEF2				SPTLC2	STRBP		HLA-A	PARP10	ITPR3
	CERS2	FUCA1		ARHGAP26				STAT1	TCF4		HLA-A	PARP12	LPL
	CFH	FXYD5		ARHGDIA				STAT3	THRB		HLA-A	PARP14	LRP1
	CH25H	GAA		ARHGEF7				SYTL3	TMEM71		HLA-A	PARP9	MAPK1
	CHI3L1	GAPDH		ARID4B				TBC1D14	TNRC6B		HLA-E	PDCD1	MAPK3
	CLDN11	GBA		ARIH1				TBC1D16	TOX		HLA-E	PFKFB3	MAPT
	CLEC5A	GCNT2		ARL11				TGFBR1	TPCN1		HAP1	PHF11	MME
	CLEC7A	GGH		ARL15				TLR2	TVP23A		HCK	PIK3AP1	MT-ATP6
	CLIC1	GLB1		ARL2BP				TMED8	UNC5C		IFI16	PML	MT-ATP8
	CLN3	GLIPR1		ARL3				TMEM163	UTRN		IFI16	PSMB8	MT-CO1
	CLTA	GLMP		ARL5A				TRERF1	UVRAG		IFI16	PSMB9	MT-CO2
	CLU	GLTP		ARL6IP5				TYMP	XIST		IFI16	PSME1	MT-CO3
	CMKLR1	GM2A		ARMC10				VSIG4	ZBTB20		IFI35	PSME2	MT-CYB
	CMTM6	GNG12		ARMCX3				XACT	ZFP36L1		IFI44	PTTG1	NAE1
	CNDP2	GOT1		ARNT				XYLT1	ZNF710		IFIH1	PTTG2	NCSTN
	CNN3	GPI		ARPC1A							IFIT1B	RNASE6	NDUFA1
	COL16A1	GPR65		ARPC1B							IFIT2	RNF114	NDUFA10
	COL27A1	GPR84		ARPC2							IFIT3	RNF213	NDUFA2
	COX7A2L	GRN		ARPC3							IFITM3; IFITM2; IFITM1	RPLP0	NDUFA3
	CREG1	GUSB		ARPC5							IRGM	RTP4	NDUFA4
	CSF1	HACD2		ARPC5L							IL15	SAMD9L	NDUFA4L2
	CSF1R	HCAR2		ARPP19							IL18	SAMHD1	NDUFA5
	CSF2RB	HCAR3		ARRDC2							IL18BP	SDC3	NDUFA6
	CSF3R	HEXA		ARRDC4							IL1RN	SHISA5	NDUFA7
	CST3	HIF1A		AS3MT							IL2RG	SLAMF8	NDUFA8
	CST7	HLA-A		ASAP1							IRF1	SLAMF9	NDUFA9
	CSTB	HLA-DQA1		ASB10							IRF7	SLC25A22	NDUFAB1
	CTDSP1	HLA-DQB1		ASB7							IRF9	SLFN12	NDUFB1
	CTSA	HLA-DQB2		ASCC3							IRGM	SLFN12L	NDUFB10
	CTSB	HLA-DRB5		ASL							IRGM	SLFN13	NDUFB2
	CTSC	HLA-E		ASXL1							ISG15	SLFN5	NDUFB3
	CTSD	HLA-G		ATAD2B							ISG20	SP110	NDUFB4
	CTSE	HMOX1		ATAD3A							ISOC1	SP140	NDUFB5
	CTSH	IFI16		ATF3							ITPR1	STAT1	NDUFB6
	CTSS	IFI27L2		ATF7							KDR	STAT2	NDUFB7
	CTSV	IFITM1		ATG2B							KIF5C	TAP1	NDUFB8
	CTSZ	IFITM2		ATG4A							LGALS3BP	TLR3	NDUFB9
	CTTNBP2NL	IFITM3		ATG5							LGALS9B; LGALS13; LGALS16	TMEM106A	NDUFC1
	CX3CR1	IGF1		ATG7							LIPG	TMEM184B	NDUFC2
	CXCL16	ITGAX		ATN1							LMO2	TOR3A	NDUFS1
	CYB5R3	KCNJ2		ATOX1							LST1	TRAFD1	NDUFS2
	CYBA	KIAA1217		ATP11C							LY6E	TRIM14	NDUFS3
	CYBRD1	KLHL6		ATP13A1							MITD1	TRIM25	NDUFS4
	CYP4V2	LAG3		ATP1B3							MLKL	TRIM34	NDUFS5
	CYTH4	LAMP1		ATP5F1A							MMP13	TRIM5	NDUFS6
	DBI	LAMP2		ATP5F1B							IFI16	TRIM6-TRIM34	NDUFS7
	DBNDD2	LAT2		ATP5F1C							MOV10	TSPO	NDUFS8
	DDAH1	LDHA		ATP5F1D							MPEG1	UBA7	NDUFV1
	DDAH2	LGALS3BP		ATP5F1E							MS4A6A; MS4A6E	UBE2L6	NDUFV2
	DDX60	LILRB4		ATP5ME							MS4A6A; MS4A6E	USP18	NDUFV3
	DERA	LIPA		ATP5MF							MTHFD2	XAF1	NOS1
	DHRS1	LOC112694756		ATP5PD							MTHFR	ZBP1	PLCB1
	DNASE2	LPL		ATP5PF							MX1	ZC3HAV1	PLCB2
	DNM2	LRPAP1		ATP5PO							MX1	ZNFX1	PLCB3
	DOCK2	LSP1		ATP6AP1							NAA25		PLCB4
	DOCK8	LY86		ATP6V0B							NAMPT		PPP3CA
	DTX3L	LY9		ATP6V0C							NCAPG2		PPP3CB
	EEF1A1	LYZ		ATP6V0D1							NLRC5		PPP3CC
	EEF1B2	MIF		ATP6V0E1							NMI		PPP3R1
	EIF3H	MILR1		ATP6V1A							NRN1L		PPP3R2
	ELF4	MSMO1		ATP6V1C1							NT5C3A		PSEN1
	ELK3	MT1A		ATP6V1E1							OAS1		PSEN2
	ENTPD1	MT1E		ATP6V1F							OAS1		PSENEN
	ERAP1	MYO1E		ATP6V1G1							OAS1		RYR3
	EVI2A	MYO1F		ATP6V1H							OAS2		SDHA
	F11R	MYO5A		ATP7A							OAS3		SDHB
	FABP5	NAGLU		ATP8B2							OASL		SDHC
	FAM102B	NCEH1		ATPAF2							OGFR		SDHD
	FAM111A	NDUFA1		ATRN							P2RY14		SNCA
	FAU	NPC2		ATXN10							PARP10		TNF
	FBXW4	NPM1		AURKAIP1							PARP11		TNFRSF1A
	FCER1G	NRP1		AXL							PARP12		UQCR10
	FCGR1A	OAS1		AZIN1							PARP14		UQCR10P1
	FCGR2A	OR5V1		B2M							PARP3		UQCR11
	FCGR2B	P2RX4		B3GALNT1							PARP9		UQCRB
	FDPS	PDCD1		B3GAT3							PDE7B		UQCRC1
	FERMT3	PEA15		BACH1							PHF11		UQCRC2
	FES	PFKFB3		BAG1							PHGDH		UQCRFS1
	FGFRL1	PFKL		BAIAP2L2							PIK3AP1		UQCRH
	FIS1	PKM		BANF1							PLEKHA4		UQCRHL
	FKBP9	PLAU		BBIP1							PML		UQCRQ
	FLNC	PLAUR		BCAP31							PRPF38A
	FMNL3	PLBD2		BCDIN3D							PRR5L
	FNIP2	PLD3		BCKDK							PSMB10
	FRMD8	PLEK		BCL2							PSMB8
	FTH1	PLEKHA1		BCL2A1							PSMB9
	FTL	PLEKHB2		BCORL1							PSME1
	FUCA1	PLEKHH2		BECN1							PSME2
	FUCA2	PLEKHM2		BIN3							PTTG1; PTTG2
	FXYD1	PLIN2		BIRC5							RASA4; RASA4B
	FYB1	PLPP1		BLOC1S1							RASD2
	GABARAP	PLXDC2		BLOC1S2							RNASE6
	GALNT6	PMP22		BLVRA							RNF135
	GBP6	PPT1		BOLA2							RNF213
	GCNT1	PRDX1		BOLA2B							RNF31
	GCSH	PRDX4		BPGM							RSAD2
	GFAP	PSAT1		BRCC3							RTP4
	GLIPR2	PTPRC		BSCL2							SAMD9L
	GLTP	RACK1		BSG							SAMHD1
	GM2A	RAMP1		BST2							SASS6
	GNAI2	RENBP		BTAF1							SDC3
	GNG12	RPL10		BTBD3							SDSL
	GNG5	RPL10A		BTBD7							SETDB2
	GNGT2	RPL11		C11ORF96							SGCB
	GNS	RPL12		C12ORF29							SHISA5
	GPAM	RPL13		C12ORF57							SIGLEC1
	GPC2	RPL14		C16ORF70							SIRPB1; SIRPA; SIRPG
	GPNMB	RPL18A		C16ORF87							SLAMF7
	GPR183	RPL19		C19ORF53							SLAMF8
	GPR34	RPL21		C1ORF131							SLAMF9
	GPR37L1	RPL23		C1ORF198							SLC12A9
	GPR65	RPL3		C1ORF216							SLC25A22
	GPR84	RPL4		C1ORF43							SLC2A6
	GPSM3	RPL6		C1ORF54							SLC7A1
	GPX1	RPL8		C1QBP							SLFN12; SLFN12L
	GPX4	RPL9		C20ORF144							SLFN12; SLFN12L
	GRN	RPLP0		C2CD3							SLFN5
	GSN	RPLP1		C2ORF42							SLFN13
	GSTM5	RPS14		C3AR1							SLFN13
	GUSB	RPS16		C5AR1							SP140
	HAVCR2	RPS19		C5ORF15							SP110
	HCAR2	RPS2		C5ORF51							SPPL2A
	HCAR3	RPS20		C5ORF63							STARD3
	HCLS1	RPS23		C6ORF226							STAT1
	HEXA	RPS24		C8ORF76							STAT2
	HEXB	RPS27A		C9ORF64							STOML1
	HIF1A	RPS28		CACYBP							TAP1
	HK2	RPS3		CADM1							TAP2
	HK3	RPS4Y1		CALM1							TAPBP
	HLA-A	RPS5		CALM3							TAPBPL
	HLA-DMB	RPS6		CALR							TCOF1
	HLA-E	RTCB		CAMP							TDRD7
	HNRNPF	SAMSN1		CANT1							TENT5A
	HPGD	SCARB1		CAPG							TGM2
	HPGDS	SCPEP1		CAPN3							THEMIS2
	HPSE	SDC3		CAPN7							TIMD4
	HSBP1	SDCBP		CAPNS1							TIMELESS
	HSPB6	SDF2L1		CARD16							TLR3
	HVCN1	SDF4		CARD17							TMCC3
	ICAM1	SERPINE2		CARM1							TMEM106A
	IFIT3	SIGLEC6		CASP1							TMEM171
	IFITM3	SIGLEC8		CAST							TMEM184B
	IFNAR2	SLAMF9		CASZ1							TMEM229B
	IGF1	SLC11A1		CBR4							TNFSF10
	IKZF1	SLC16A3		CBX6							TOR1AIP1
	IL10RA	SLC2A1		CBX7							TOR3A
	IL13RA1	SOAT1		CCAR1							TPMT
	IL21R	SP140		CCDC107							TPST1
	IL33	SPP1		CCDC126							TRAFD1
	IL4R	SRGN		CCDC34							TREX1
	INPP5D	SSR4		CCDC59							TRIB3
	IRAG2	ST14		CCDC85B							TRIM5
	IRF5	ST8SIA6		CCDC86							TRIM14
	IRF8	SULF2		CCDC88A							TRIM21
	IRGM	SYNGR1		CCL15							TRIM25
	ITGAM	TIMP2		CCL2							TRIM5
	ITGAX	TLR2		CCL23							TSPO
	ITGB2	TMED3		CCL3							UBE2L6
	ITGB3	TMEM176A		CCL3L1							VNN1
	ITGB5	TNFSF8		CCL3L3							XAF1
	ITPKB	TPD52		CCL4							XDH
	ITPRIPL2	TPI1		CCL4L1							ZBP1
	KCNE5	TPM4		CCL4L2							ZC3HAV1
	KCNK6	TREM2		CCND3							ZNFX1
	KLHL6	TSPO		CCNL1
	LAG3	TYROBP		CCNY
	LAIR1	UAP1L1		CCRL2
	LAMP1	UCP2		CCT2
	LAMP2	VPS13C		CCT4
	LAP3			CCT5
	LAPTM4A			CD14
	LAPTM5			CD151
	LAT2			CD180
	LCP1			CD22
	LCP2			CD300LD
	LGALS13			CD34
	LGALS16			CD37
	LGALS3			CD48
	LGALS3BP			CD52
	LGALS9B			CD63
	LGI4			CD74
	LGMN			CD83
	LILRA4			CD84
	LILRA5			CD9
	LILRA6			CD99L2
	LILRB3			CDC16
	LILRB4			CDC42BPA
	LILRB5			CDC42EP3
	LITAF			CDCA8
	LMO2			CDIPT
	LOC100506403			CDK10
	LOC102725035			CDK19
	LOC107987425			CDK2AP2
	LOC107987462			CDK4
	LOC388813			CDK6
	LOX			CDKN1B
	LPCAT2			CDKN2AIP
	LPL			CEBPA
	LPXN			CENPB
	LRIG1			CENPC
	LSP1			CENPE
	LY86			CETN2
	LYL1			CFL1
	LYN			CH25H
	LYZ			CHCHD1
	M6PR			CHD8
	MAFB			CHIC1
	MAG			CHKB
	MAMDC2			CHMP2A
	MAN2B1			CHMP2B
	MAN2B2			CHMP3
	MAPK3			CHMP4B
	MAPKAPK2			CHMP5
	MCUR1			CHMP6
	MFAP3L			CHN2
	MFSD1			CHORDC1
	MGST1			CHPF2
	MLC1			CHPT1
	MLPH			CHST1
	MLXIPL			CHST11
	MOG			CHST12
	MPEG1			CIB2
	MPST			CIC
	MRC2			CIRBP
	MSN			CKAP5
	MYLIP			CLASRP
	MYO1E			CLCC1
	MYO1F			CLCN3
	NAAA			CLCN7
	NAGLU			CLEC7A
	NAIP			CLIC1
	NCF1			CLINT1
	NCF2			CLIP1
	NCKAP1L			CLIP2
	NECAP2			CLN3
	NEK6			CLN5
	NENF			CLN6
	NFAM1			CLN8
	NFATC1			CLPTM1L
	NFE2L2			CLTA
	NLRC5			CLU
	NLRP3			CMPK1
	NME1			CMTM3
	NME2			CNDP2
	NPC2			CNIH2
	NPEPL1			CNNM2
	NSA2			CNOT4
	NSDHL			CNOT7
	OLFML3			CNPY2
	OSMR			CNRIP1
	OSTF1			COL4A1
	P2RY12			COMMD3
	P2RY13			COPA
	P2RY6			COPE
	P4HA3			COPS2
	PABPC1			COPS3
	PABPC3			COPS6
	PARP3			COPZ1
	PARP9			COQ5
	PARVG			CORO1C
	PBXIP1			CORO2A
	PCTP			COTL1
	PDCD1			COX17
	PDE3B			COX18
	PDPN			COX4I1
	PFDN5			COX5A
	PIK3AP1			COX6A1
	PIK3CG			COX6A2
	PIK3R5			COX6B1
	PLA2G15			COX6C
	PLAU			COX7A2
	PLCB2			COX7A2L
	PLCE1			COX7B
	PLCG2			COX7C
	PLD4			COX8A
	PLEK			CPD
	PLIN2			CPEB2
	PLXDC2			CPNE3
	PLXNB2			CPSF2
	PMP22			CPSF6
	PNP			CRAT
	POLR2F			CRBN
	PPCDC			CREB3
	PPP1R14B			CREB3L2
	PPP1R18			CREG1
	PRCP			CRIP1
	PRDX1			CRIPT
	PRDX4			CRKL
	PRDX6			CRLF2
	PROS1			CRTAP
	PSAT1			CRTC2
	PSD4			CRYZ
	PSMB8			CS
	PSMB9			CSE1L
	PSME2			CSF1
	PTGS1			CSF2RA
	PTPN18			CSF2RB
	PTPN6			CSF3R
	PTPRC			CSNK1G2
	PTTG1IP			CST7
	PYCARD			CSTB
	QDPR			CSTF2
	RAB31			CTDNEP1
	RAB3IL1			CTNNA1
	RAC2			CTNNB1
	RASAL3			CTR9
	RASGRP3			CTSA
	RASSF2			CTSB
	RASSF4			CTSC
	RGS10			CTSD
	RHOA			CTSH
	RHOC			CTSS
	RHOG			CTSV
	RHOH			CTSZ
	RINL			CUTA
	RNASE4			CUX1
	RPL10			CWC15
	RPL10A			CXCL16
	RPL11			CXXC1
	RPL12			CYB561D2
	RPL13			CYB5B
	RPL13A			CYB5D2
	RPL14			CYBA
	RPL15			CYBB
	RPL17			CYLD
	RPL18			CYP4V2
	RPL18A			DAAM1
	RPL19			DAD1
	RPL21			DAGLB
	RPL22			DAZAP1
	RPL23			DBI
	RPL24			DCAF7
	RPL27			DCLRE1B
	RPL27A			DCP2
	RPL28			DDI2
	RPL29			DDOST
	RPL3			DDRGK1
	RPL31			DDX24
	RPL32			DDX28
	RPL35			DDX31
	RPL35A			DEGS1
	RPL36			DEK
	RPL36A			DENND10
	RPL37			DENND2A
	RPL37A			DENR
	RPL38			DERL1
	RPL39			DGCR2
	RPL4			DGKD
	RPL5			DGKQ
	RPL6			DGKZ
	RPL7			DGUOK
	RPL7A			DHCR7
	RPL8			DHFR
	RPL9			DHRS3
	RPLP0			DHRS7
	RPLP1			DHRS7B
	RPLP2			DHX32
	RPS10			DHX40
	RPS11			DHX9
	RPS12			DIS3
	RPS13			DIS3L2
	RPS14			DKC1
	RPS15			DLD
	RPS15A			DNAJB12
	RPS16			DNAJB14
	RPS17			DNAJC1
	RPS18			DNAJC13
	RPS19			DNAJC15
	RPS2			DNAJC5
	RPS20			DNASE2
	RPS21			DNHD1
	RPS23			DNMT3A
	RPS24			DOCK1
	RPS25			DOK1
	RPS26			DPCD
	RPS27A			DPH2
	RPS28			DPM3
	RPS29			DPP7
	RPS3			DPY19L1
	RPS3A			DPY19L4
	RPS4Y1			DRAP1
	RPS5			DSTN
	RPS6			DTD1
	RPS7			DTNBP1
	RPS9			DTYMK
	RRBP1			DUSP12
	RUNX1			DUSP16
	S100A1			DUSP3
	S100A13			DYNC1LI2
	S100A16			DYNLT3
	S100A4			DZIP3
	S100A6			E2F6
	S100B			EBAG9
	SALL1			EBPL
	SAMSN1			ECHS1
	SASH3			ECI2
	SAT1			EDEM2
	SBNO2			EDF1
	SCAMP2			EEF1A1
	SCG3			EEF1B2
	SCP2			EEF1D
	SCPEP1			EEF1G
	SCRG1			EEF2
	SELPLG			EFHD2
	SEMA4D			EFR3A
	SERF2			EGLN1
	SERP1			EGR1
	SERPINA3			EGR2
	SERPINE2			EID1
	SERPINF2			EIF1AX
	SFT2D2			EIF1AY
	SGCE			EIF2A
	SGPL1			EIF2AK2
	SH3BP2			EIF2S1
	SIGLEC6			EIF2S3
	SIGLEC8			EIF3A
	SIRT2			EIF3B
	SLAMF9			EIF3E
	SLC11A1			EIF3F
	SLC14A1			EIF3H
	SLC15A3			EIF3I
	SLC1A3			EIF3K
	SLC25A45			EIF3M
	SLC29A3			EIF4A1
	SLC2A5			EIF4B
	SLC37A2			EIF4EBP1
	SLC39A1			EIF4EBP3
	SLC39A14			EIF4ENIF1
	SLC44A1			EIF4H
	SLCO2B1			EIF5
	SLFN13			EIF5A
	SNX17			EIF5AL1
	SNX18			EIF5B
	SNX20			ELAC1
	SNX5			ELK3
	SORD			ELL2
	SOWAHC			ELMOD2
	SPARC			ELOVL5
	SPI1			EMP3
	SRGN			ENDOG
	SRI			ENPP1
	ST14			ENPP2
	STAT1			EPM2A
	STAT3			EPRS1
	STOM			EPS15
	SUCLG2			ERGIC3
	SUN2			ERO1B
	SYK			ERP29
	SYNGR2			ESD
	SYS1			EVI2A
	TAF13			EXT1
	TALDO1			FAF2
	TAPBP			FAM120A
	TBXAS1			FAM122A
	TCIRG1			FAM122B
	TCN2			FAM13A
	TEAD3			FAM174A
	TEC			FAM193A
	TF			FAM20C
	TGFB1			FAM3A
	TGFBR1			FAM3C
	TGFBR2			FAM50A
	TGIF1			FAM53A
	TGM1			FAM76A
	TIFAB			FAM98C
	TIMM8B			FANCC
	TLN1			FANCE
	TLR2			FASTKD2
	TLR7			FAT3
	TMBIM1			FAU
	TMBIM6			FBXO22
	TMED3			FBXW8
	TMEM106A			FCER1G
	TMEM119			FCGR2A
	TMEM123			FCGR2B
	TMEM176A			FCGR2C
	TMEM176B			FCGR3A
	TMEM223			FCGR3B
	TMEM258			FEM1A
	TMSB4X			FEN1
	TNFAIP8L2			FGD4
	TNFRSF1A			FGGY
	TNFRSF1B			FGL2
	TNNI2			FKBP2
	TOR3A			FKBP8
	TPP1			FMC1-LUC7L2
	TPRN			FMO5
	TPT1			FNDC3A
	TRAF3IP3			FNDC3B
	TREM2			FOS
	TREML2			FRMD8
	TRIM14			FRRS1
	TRIM5			FTH1
	TSC22D4			FTL
	TSPO			FTO
	TST			FUBP3
	TYROBP			FUCA1
	UBA52			FUCA2
	UBA7			FUNDC2
	UCP2			FUS
	UNC93B1			FXYD5
	VAMP8			FXYD6
	VAV1			FYN
	VIM			G6PC3
	VWA5A			G6PD
	WAS			GAA
	WDFY4			GABARAP
	WIPF1			GALC
	ZNF34			GALK1
				GALNT3
				GAMT
				GANAB
				GARRE1
				GARS1
				GBA
				GBE1
				GBP6
				GCC2
				GCH1
				GCSH
				GDE1
				GDI2
				GET3
				GFER
				GFM1
				GFUS
				GGA3
				GGH
				GHITM
				GINS4
				GKAP1
				GLB1
				GLB1L
				GLIPR1
				GLOD4
				GLRX3
				GLRX5
				GLTP
				GLUD1
				GLUD2
				GM2A
				GMPPA
				GMPS
				GNAQ
				GNAS
				GNG12
				GNG5
				GNPDA2
				GNPTAB
				GNS
				GOLGA2
				GOLGA3
				GOLM2
				GOLT1B
				GON4L
				GORASP2
				GOT1
				GPATCH8
				GPCPD1
				GPD2
				GPI
				GPNMB
				GPR180
				GPR65
				GPR84
				GPS2
				GRAMD2B
				GRHPR
				GRINA
				GRN
				GSN
				GTF2A2
				GTF2IRD1
				GTF3C4
				GTPBP6
				GUF1
				GUSB
				GYS1
				H1-0
				H2AJ
				HADH
				HADHB
				HAGHL
				HARBI1
				HARS2
				HAVCR2
				HCFC1R1
				HDAC11
				HDAC2
				HEATR3
				HERC6
				HERPUD2
				HEXA
				HIF1A
				HINT1
				HIPK1
				HLA-A
				HLA-DMA
				HLA-DOB
				HLA-DQA1
				HLA-DQB1
				HLA-DQB2
				HLA-DRB5
				HLA-E
				HLA-G
				HMG20A
				HMGXB4
				HNRNPUL1
				HOMER1
				HPRT1
				HPS5
				HSD17B10
				HSD17B12
				HSD17B4
				HSF1
				HSP90B1
				HSPA9
				HSPBP1
				HSPE1
				HTRA2
				HUS1
				HVCN1
				HYI
				ICMT
				ID2
				IDH1
				IDH3A
				IER3IP1
				IFI16
				IFI27L2
				IFIT1B
				IFIT2
				IFIT3
				IFNAR1
				IFNAR2
				IFRD1
				IFT52
				IGF1
				IGSF8
				IKBIP
				IKBKG
				IL13RA1
				IL1B
				IL4I1
				IL4R
				IL6ST
				ILDR2
				ILKAP
				IMMP1L
				IMMT
				IMPACT
				INCENP
				INO80B
				INO80C
				INPP5A
				INPP5K
				INTS1
				INTS3
				IPCEF1
				IQGAP2
				IRAG2
				IRAK1
				IRF7
				IRF8
				ISCU
				ISG20
				ISG20L2
				ISOC1
				ISY1-RAB43
				ISYNA1
				ITFG1
				ITGA5
				ITGAX
				ITGB1BP1
				ITGB2
				ITGB5
				ITM2B
				ITM2C
				ITPKB
				ITPR1
				JAGN1
				JMY
				JOSD1
				JTB
				KARS1
				KCNJ2
				KDM4A
				KEAP1
				KHDRBS1
				KHSRP
				KIAA0100
				KIAA1217
				KIDINS220
				KIF16B
				KIF5A
				KIFAP3
				KITLG
				KLHDC10
				KLHL36
				KLHL5
				KLHL6
				KPNA3
				KRIT1
				LACTB2
				LAG3
				LAMB2
				LAMP1
				LAMP2
				LAP3
				LARP4B
				LARS1
				LAT2
				LBX2
				LDHA
				LEPROTL1
				LGALS3
				LGALS3BP
				LGI2
				LHFPL2
				LIAS
				LILRA4
				LILRA5
				LILRA6
				LILRB3
				LILRB4
				LILRB5
				LIMA1
				LIMD1
				LIN54
				LIN9
				LIPA
				LITAF
				LMBRD1
				LMBRD2
				LMO2
				LNPEP
				LOC102725035
				LOC107987425
				LOC107987462
				LOC112694756
				LPL
				LRPAP1
				LRRC14
				LRRC39
				LRRC57
				LRRC58
				LRRC59
				LRRC8D
				LRRCC1
				LSP1
				LUC7L2
				LY86
				LYAR
				LYRM2
				LYVE1
				LYZ
				LYZL4
				LZIC
				LZTFL1
				LZTR1
				M6PR
				MAGED1
				MAMDC2
				MAN1C1
				MAN2B1
				MANF
				MAP2K1
				MAP4K3
				MAPK3
				MAPRE2
				MBD2
				MBLAC2
				MBP
				MCEE
				MCTP1
				MDH2
				MEA1
				MEAF6
				MED11
				MED14
				MED28
				MED30
				MED9
				MEF2D
				MEGF8
				MEIS1
				METTL14
				METTL15
				METTL2A
				METTL2B
				MFAP1
				MFGE8
				MFN2
				MFSD1
				MGAT5
				MIB2
				MICAL2
				MICAL3
				MIER1
				MIER2
				MIF
				MIS12
				MITF
				MKRN2
				MLF2
				MLPH
				MLX
				MMADHC
				MMGT1
				MNT
				MOBP
				MON2
				MOSPD2
				MPDU1
				MPEG1
				MPHOSPH10
				MPHOSPH9
				MPP1
				MPP6
				MRAS
				MRPL14
				MRPL17
				MRPL18
				MRPL21
				MRPL22
				MRPL27
				MRPL28
				MRPL30
				MRPL36
				MRPL38
				MRPL40
				MRPL41
				MRPL45
				MRPL50
				MRPL52
				MRPL53
				MRPL9
				MRPS6
				MRPS9
				MRRF
				MSH6
				MSL3
				MSRA
				MT1A
				MT1E
				MTA1
				MTAP
				MTF2
				MTHFS
				MTMR10
				MTMR2
				MTMR6
				MXI1
				MYBBP1A
				MYL12B
				MYO1E
				MYO1F
				MYO9B
				MYSM1
				NAA30
				NAA35
				NAA50
				NAALAD2
				NAGK
				NAGLU
				NAIP
				NAMPT
				NAP1L1
				NAPA
				NAPG
				NASP
				NAT8L
				NBR1
				NCBP2AS2
				NCEH1
				NCOA7
				NCSTN
				NDE1
				NDFIP2
				NDRG3
				NDUFA10
				NDUFA11
				NDUFA13
				NDUFA2
				NDUFA3
				NDUFA6
				NDUFA8
				NDUFAF4
				NDUFB10
				NDUFB11
				NDUFB5
				NDUFB6
				NDUFB7
				NDUFB9
				NDUFS2
				NDUFS6
				NDUFV3
				NEDD8
				NEIL1
				NEK6
				NEMF
				NENF
				NEURL3
				NF1
				NFATC1
				NFATC3
				NFE2L2
				NFIC
				NFS1
				NFXL1
				NFYA
				NFYC
				NHP2
				NIBAN1
				NIPSNAP3A
				NKTR
				NLRC5
				NME1
				NME2
				NME3
				NMI
				NNT
				NOL8
				NOLC1
				NOM1
				NOP58
				NPC2
				NPEPPS
				NPFF
				NPM1
				NPNT
				NPTN
				NQO2
				NRAS
				NRDC
				NRGN
				NRP1
				NSMCE1
				NSMCE2
				NSMCE4A
				NT5DC2
				NUCB1
				NUCB2
				NUDC
				NUDT4
				NUDT4B
				NUDT9
				NUP205
				NUP54
				NUS1
				NVL
				OPA1
				ORMDL1
				ORMDL2
				OS9
				OSBPL2
				OSBPL8
				OST4
				OSTM1
				OXCT1
				P2RX4
				P2RY2
				PABPC1
				PACS2
				PADI2
				PAFAH1B3
				PARD6A
				PARK7
				PARL
				PARP1
				PCBD2
				PCBP2
				PCMTD2
				PCNA
				PCNT
				PCP4
				PDCD2
				PDCD4
				PDCD6
				PDE12
				PDHB
				PDK1
				PDXK
				PDZD11
				PEA15
				PEAR1
				PEDS1
				PELP1
				PEX12
				PEX16
				PFDN5
				PFKFB2
				PFKFB3
				PFKL
				PFN1
				PGAM5
				PGAP1
				PGAP6
				PGD
				PGK1
				PGLS
				PGM1
				PGM2L1
				PGRMC1
				PHACTR4
				PHC1
				PHC2
				PHF3
				PHF7
				PHKA2
				PHKG2
				PHLPP1
				PHRF1
				PIAS2
				PIGK
				PIGN
				PIGO
				PIGP
				PIGS
				PIK3R4
				PIP4K2C
				PIP5K1C
				PITPNA
				PITRM1
				PKIB
				PKN2
				PLA2G12A
				PLA2G4B
				PLA2G6
				PLBD2
				PLCB2
				PLCB3
				PLD3
				PLEK
				PLEKHA1
				PLEKHM2
				PLEKHM3
				PLIN2
				PLXDC2
				PLXNB3
				PLXND1
				PMP22
				PNO1
				PNPLA7
				POFUT1
				POGK
				POGZ
				POLD3
				POLD4
				POLR1H
				POLR2G
				POLR2J
				POLR2J2
				POLR2J3
				POLR3K
				POMP
				POMT1
				PON2
				PON3
				PPAN
				PPAN-P2RY11
				PPAT
				PPFIA4
				PPIB
				PPIG
				PPM1A
				PPM1F
				PPM1H
				PPP1CB
				PPP1R11
				PPP1R14B
				PPP1R3D
				PPP2CA
				PPP2R2D
				PPT1
				PRDM1
				PRDX1
				PRDX2
				PRDX3
				PRDX4
				PRDX5
				PRDX6
				PRICKLE1
				PRKCB
				PRKDC
				PRMT3
				PROS1
				PRPF19
				PRPF4
				PRPF40A
				PRPF8
				PRUNE2
				PSAP
				PSAT1
				PSD4
				PSIP1
				PSMA3
				PSMA6
				PSMA7
				PSMB1
				PSMB2
				PSMB7
				PSMB8
				PSMB9
				PSMD10
				PSMD2
				PSME1
				PSME2
				PSMF1
				PSMG2
				PSMG4
				PTDSS1
				PTK2B
				PTMA
				PTOV1
				PTPRA
				PTPRC
				PTPRM
				PUS3
				PYCR3
				PYGL
				PYROXD1
				QARS1
				R3HCC1
				RAB11FIP5
				RAB12
				RAB18
				RAB1B
				RAB21
				RAB27A
				RAB31
				RAB32
				RAB5C
				RAB8A
				RABAC1
				RABGAP1L
				RABGGTB
				RABL3
				RAE1
				RALGAPA1
				RAMP1
				RAN
				RANBP1
				RANBP6
				RAP2A
				RAP2B
				RASA4
				RASA4B
				RASGRF2
				RASGRP3
				RASSF3
				RBBP7
				RBM10
				RBM12
				RBMS1
				RCBTB1
				RCBTB2
				RCC2
				RCOR1
				REEP3
				RENBP
				REST
				RETSAT
				REXO2
				RFC1
				RFC2
				RGS1
				RHBDD2
				RHBDF1
				RHEB
				RHOC
				RING1
				RINL
				RMND5A
				RNASEH2B
				RNASEK
				RNASET2
				RNF103-CHMP3
				RNF115
				RNF149
				RNF150
				RNF166
				RNF187
				RNF40
				RNF41
				RNF7
				RNFT1
				RNPEP
				RNPEPL1
				ROMO1
				ROPN1L
				RPL10
				RPL10A
				RPL12
				RPL13
				RPL13A
				RPL14
				RPL15
				RPL18A
				RPL22
				RPL23
				RPL24
				RPL27A
				RPL30
				RPL31
				RPL34
				RPL35
				RPL35A
				RPL36AL
				RPL37
				RPL37A
				RPL38
				RPL39
				RPL4
				RPL5
				RPL6
				RPL7
				RPL8
				RPLP0
				RPLP1
				RPLP2
				RPN2
				RPP14
				RPRD1B
				RPS10
				RPS11
				RPS14
				RPS15
				RPS15A
				RPS16
				RPS17
				RPS18
				RPS19
				RPS2
				RPS20
				RPS21
				RPS24
				RPS25
				RPS26
				RPS27A
				RPS27L
				RPS28
				RPS29
				RPS3
				RPS4Y1
				RPS5
				RPS6KC1
				RPS8
				RPS9
				RRAGC
				RRAS
				RRAS2
				RRM1
				RRM2B
				RRP1
				RRP8
				RTN3
				RTP4
				RTTN
				RUFY1
				RXRB
				S1PR1
				SACM1L
				SAMM50
				SAMSN1
				SAP130
				SAP25
				SAP30BP
				SARS1
				SAT1
				SBNO1
				SCAF11
				SCAI
				SCAMP4
				SCAND1
				SCARB2
				SCARF2
				SCD
				SCLT1
				SCP2
				SCPEP1
				SCRN3
				SCYL1
				SDC3
				SDCBP
				SDF2L1
				SDF4
				SDHA
				SDHAF1
				SDHAF2
				SEC13
				SEC23A
				SEC24A
				SEC24B
				SEC63
				SEH1L
				SEL1L
				SENP1
				SENP5
				SENP7
				SERP1
				SERPINE2
				SETD1A
				SETD3
				SETX
				SF3B2
				SF3B5
				SFR1
				SFT2D3
				SGCB
				SGPL1
				SH3BGRL3
				SH3KBP1
				SHARPIN
				SHC1
				SHISA5
				SHKBP1
				SHMT1
				SIAE
				SIAH2
				SIDT2
				SIGLEC1
				SIGLEC6
				SIGLEC8
				SIKE1
				SIL1
				SIN3B
				SIPA1L1
				SIPA1L2
				SIRT2
				SIVA1
				SLAMF9
				SLC11A1
				SLC12A2
				SLC15A2
				SLC15A3
				SLC16A10
				SLC16A3
				SLC17A5
				SLC1A2
				SLC23A2
				SLC25A25
				SLC25A28
				SLC25A3
				SLC25A32
				SLC25A39
				SLC25A5
				SLC30A1
				SLC30A7
				SLC31A1
				SLC35B3
				SLC35C1
				SLC35E1
				SLC37A2
				SLC38A1
				SLC38A2
				SLC39A1
				SLC39A14
				SLC44A1
				SLC44A2
				SLC6A6
				SLC9A6
				SLU7
				SLX4
				SMARCD1
				SMARCD2
				SMC1A
				SMC6
				SMG6
				SMN1
				SMN2
				SMO
				SMPD4
				SMU1
				SMYD5
				SNAP47
				SNAPC1
				SNCAIP
				SND1
				SNF8
				SNRNP200
				SNRPB
				SNRPD1
				SNRPD2
				SNRPD3
				SNX1
				SNX10
				SNX16
				SNX25
				SNX3
				SOAT1
				SOCS6
				SOD1
				SORL1
				SOS2
				SP110
				SP2
				SPARCL1
				SPC25
				SPEG
				SPG7
				SPHK2
				SPNS2
				SPOCK1
				SPOP
				SPP1
				SQSTM1
				SRA1
				SREBF2
				SRGN
				SRM
				SRPK1
				SRPK2
				SRPRB
				SRRD
				SSH1
				SSNA1
				SSR4
				SSU72
				SSX2IP
				ST14
				ST20-MTHFS
				ST6GAL1
				ST7
				ST8SIA6
				STAG2
				STAM2
				STAT1
				STAT2
				STAT5B
				STAU1
				STAU2
				STIM2
				STRADA
				STRN
				STRN4
				STUB1
				STX12
				STX6
				STX7
				SUGP2
				SULF2
				SUMF1
				SUMF2
				SUMO3
				SUN2
				SURF1
				SWAP70
				SWI5
				SYCP3
				SYNCRIP
				SYNGR1
				TAB1
				TAF1C
				TAF5
				TAGLN2
				TANK
				TAOK3
				TAPBP
				TAZ
				TBC1D13
				TBC1D20
				TBC1D8
				TBCC
				TBCD
				TBRG1
				TBXAS1
				TCEA2
				TCEAL1
				TCEAL8
				TCF19
				TCIRG1
				TCOF1
				TEC
				TECPR1
				TECPR2
				TECR
				TEP1
				TET2
				TEX261
				TF
				TFPI
				TGFBR2
				THBS1
				THUMPD1
				THUMPD2
				TIMM13
				TIMM8B
				TIMM9
				TIMP2
				TIPRL
				TKT
				TLCD2
				TLK1
				TLN2
				TLR2
				TM2D3
				TM7SF3
				TMBIM1
				TMBIM4
				TMC6
				TMCC2
				TMCC3
				TMCO3
				TMED2
				TMED3
				TMEM101
				TMEM106A
				TMEM123
				TMEM147
				TMEM14C
				TMEM154
				TMEM159
				TMEM160
				TMEM175
				TMEM176A
				TMEM18
				TMEM184B
				TMEM208
				TMEM214
				TMEM43
				TMEM50B
				TMEM65
				TMF1
				TMOD1
				TMSB4Y
				TNFAIP3
				TNIP2
				TNS3
				TOLLIP
				TOMM7
				TOP2A
				TOP3A
				TOR1AIP2
				TOR1B
				TP53INP2
				TPD52
				TPI1
				TPP1
				TPR
				TPRG1L
				TPRN
				TPT1
				TRAPPC2L
				TRAPPC4
				TREM2
				TRIM24
				TRIM25
				TRIM27
				TRIM28
				TRIM32
				TRIM41
				TRIOBP
				TRMT2B
				TRMT6
				TSC2
				TSEN2
				TSFM
				TSG101
				TSGA10
				TSPAN31
				TSPO
				TSPYL1
				TSSC4
				TTC17
				TTC38
				TTF1
				TTF2
				TTR
				TUBA1C
				TUBB
				TULP4
				TUSC2
				TUSC3
				TXLNA
				TXN
				TXNDC16
				TXNDC17
				TXNL4A
				TYROBP
				UAP1
				UBA6
				UBAC2
				UBE2B
				UBE2D2
				UBE2D3
				UBE2E1
				UBE2G1
				UBE2M
				UBE2Q1
				UBE2R2
				UBE3B
				UBE4B
				UBL5
				UBP1
				UBQLN2
				UBXN1
				UBXN8
				UCKL1
				UCP2
				UFC1
				UHRF1BP1
				UPF2
				UPP2
				UQCR10
				UQCR11
				UQCRB
				UQCRFS1
				UQCRHL
				UQCRQ
				URM1
				USE1
				USF2
				USO1
				USP12
				USP16
				USP30
				USP32
				USP34
				USP47
				USP5
				VAMP3
				VANGL2
				VARS1
				VBP1
				VDAC1
				VDAC2
				VEGFB
				VEZT
				VKORC1
				VMA21
				VPS13C
				VPS16
				VPS18
				VPS26A
				VPS29
				VPS37C
				WASL
				WDFY1
				WDR12
				WDR35
				WDR36
				WDR41
				WDR53
				WDR55
				WDR82
				WDR83
				WDR91
				WIPF2
				WLS
				WRNIP1
				WWOX
				WWP1
				XAF1
				XPA
				XPNPEP1
				XRCC4
				XYLT2
				YIF1A
				YIPF5
				YTHDC2
				YY1AP1
				ZBP1
				ZBTB10
				ZBTB22
				ZBTB33
				ZBTB34
				ZBTB44
				ZBTB49
				ZC3H10
				ZC3H12A
				ZC3HAV1
				ZC4H2
				ZCCHC10
				ZCCHC24
				ZCWPW1
				ZDHHC16
				ZDHHC18
				ZDHHC21
				ZDHHC3
				ZDHHC4
				ZFAND2B
				ZFP30
				ZFP36
				ZFR
				ZFYVE21
				ZHX1
				ZHX1-C8ORF76
				ZMIZ2
				ZMPSTE24
				ZMYM4
				ZNF106
				ZNF189
				ZNF195
				ZNF236
				ZNF260
				ZNF266
				ZNF274
				ZNF280C
				ZNF326
				ZNF354A
				ZNF394
				ZNF397
				ZNF420
				ZNF426
				ZNF519
				ZNF524
				ZNF641
				ZNF654
				ZNF655
				ZNF692
				ZNF747
				ZNF764
				ZNF830
				ZNHIT1
				ZNRF2
				ZSWIM1
				ZZZ3

## Sheet: Table S3
Table S3: Sexually differentially expressed genes between the F- and M-MCs.
Negative logFC shows enrichment in F-MCs.
	Transcript	ILMN_Gene	Entrez_Gene_ID	logFC	AveExpr	t	P.Value	adj.P.Val
	ILMN_8579	RPS4Y1	6192	6.57001	9.1934	212.317	0	0
	ILMN_26235	XIST	7503	-0.916356	7.60039	-29.793	4.47371e-120	1.91027e-116
	ILMN_13785	UTX	7403	-0.527464	8.04997	-29.6698	1.95561e-119	5.56698e-116
	ILMN_165827	HDHD1A	8226	-0.587587	9.06994	-27.9081	3.21634e-110	6.86689e-107
	ILMN_19890	RPS4X	6191	-0.275307	13.7395	-21.3837	1.06251e-75	1.81476e-72
	ILMN_165491	ARSD	414	-0.68526	6.3237	-21.2059	9.14802e-75	1.30207e-71
	ILMN_14292	ZFX	7543	-0.440775	7.05754	-19.5177	6.01219e-66	7.33488e-63
	ILMN_167650	PRKX	5613	-0.401478	7.62351	-15.7274	7.26354e-47	7.75383e-44
	ILMN_31914	LOC554203	554203	-0.284041	6.94796	-11.6011	3.39734e-28	3.2237e-25
	ILMN_183040	DDX3X	1654	-0.203555	11.3759	-10.1012	3.00517e-22	2.56641e-19
	ILMN_10467	UBA1	7317	-0.200204	10.8773	-10.0721	3.86896e-22	3.00372e-19
	ILMN_24514	CXORF38	159013	-0.192921	9.87503	-9.12404	1.10997e-18	7.89926e-16
	ILMN_139282	FCGR2B	2213	-0.371095	6.25473	-8.39622	3.37855e-16	2.21945e-13
	ILMN_19908	GOT1	2805	0.172146	8.32117	8.18508	1.65908e-15	1.01204e-12
	ILMN_25554	LPXN	9404	0.115478	12.0629	7.8584	1.8295e-14	1.0416e-11
	ILMN_169270	ANKRD57	65124	-0.226547	9.09482	-7.6179	1.0198e-13	5.4432e-11
	ILMN_26461	FFAR2	2867	-0.32981	7.8316	-7.27366	1.10784e-12	5.56526e-10
	ILMN_12152	SOX15	6665	-0.257409	6.61058	-7.20571	1.75567e-12	8.3297e-10
	ILMN_14549	C13ORF15	28984	-0.403686	8.00937	-7.19331	1.90882e-12	8.57965e-10
	ILMN_28691	P2RY8	286530	0.164937	9.78012	7.1553	2.46498e-12	1.02279e-09
	ILMN_2451	SGK1	6446	-0.216077	11.3594	-7.1523	2.51505e-12	1.02279e-09
	ILMN_14030	ZBED1	9189	0.129366	10.5077	7.14157	2.70266e-12	1.04912e-09
	ILMN_20617	CA5B	11238	-0.185604	8.77765	-7.10681	3.41009e-12	1.26618e-09
	ILMN_13595	UBXN1	51035	0.0805649	11.5252	7.08378	3.9762e-12	1.41486e-09
	ILMN_24322	FCRLB	127943	-0.308693	6.77622	-7.06605	4.4737e-12	1.52821e-09
	ILMN_2451	SGK	6446	-0.191248	12.0625	-7.00767	6.58523e-12	2.16299e-09
	ILMN_25185	CCL2	6347	-0.534441	6.76553	-6.8006	2.54086e-11	8.03665e-09
	ILMN_3421	MAP1LC3A	84557	-0.198558	7.23434	-6.50806	1.61746e-10	4.93326e-08
	ILMN_19272	HSH2D	84941	-0.223353	7.65488	-6.4883	1.82837e-10	5.38423e-08
	ILMN_22149	FLJ21986	79974	-0.23761	9.31772	-6.4194	2.79703e-10	7.96222e-08
	ILMN_9681	BTG2	7832	-0.202524	9.84991	-6.30802	5.51695e-10	1.51983e-07
	ILMN_13409	ZRSR2	8233	-0.196082	6.8649	-6.29412	6.00064e-10	1.60142e-07
	ILMN_3112	CCDC106	29903	0.252327	7.65402	6.07363	2.23069e-09	5.77276e-07
	ILMN_27927	JUNB	3726	-0.339478	10.1168	-6.05683	2.46139e-09	6.18243e-07
	ILMN_179851	TAGAP	117289	-0.167544	8.20949	-5.92704	5.22559e-09	1.27504e-06
	ILMN_1003	P2RY5	10161	-0.145135	10.942	-5.91719	5.52972e-09	1.29369e-06
	ILMN_17216	CLIP4	79745	-0.153463	8.66621	-5.91483	5.60498e-09	1.29369e-06
	ILMN_12398	ENOSF1	55556	0.301246	6.34642	5.88982	6.46805e-09	1.45361e-06
	ILMN_19154	FPR3	2359	-0.342491	7.63447	-5.8673	7.35559e-09	1.61069e-06
	ILMN_26493	HIST1H2AC	8334	-0.25145	7.75864	-5.84934	8.14707e-09	1.7394e-06
	ILMN_176512	HIST2H2AA4	723790	-0.209473	10.1227	-5.76034	1.3468e-08	2.80529e-06
	ILMN_18129	LOC124220	124220	-0.275585	7.0015	-5.68899	2.00584e-08	4.07853e-06
	ILMN_174166	ADAM8	101	-0.203592	8.49112	-5.66865	2.24525e-08	4.45916e-06
	ILMN_24945	EIF2S3	1968	-0.0991035	12.1001	-5.65224	2.45848e-08	4.77168e-06
	ILMN_29930	C20ORF177	63939	0.140308	9.83617	5.63477	2.70715e-08	5.13757e-06
	ILMN_6064	ECHDC2	55268	-0.329635	7.07927	-5.60453	3.19665e-08	5.93465e-06
	ILMN_754	TPPP3	51673	-0.261867	7.79585	-5.57552	3.74649e-08	6.80745e-06
	ILMN_162673	SLC7A1	6541	0.146942	7.49605	5.52382	4.96263e-08	8.82935e-06
	ILMN_6966	CYSLTR1	10800	-0.118619	9.9003	-5.50409	5.52153e-08	9.62324e-06
	ILMN_12442	LMNA	4000	-0.389095	8.5853	-5.4814	6.23989e-08	1.04592e-05
	ILMN_21964	PIM1	5292	-0.161714	8.53145	-5.48121	6.24614e-08	1.04592e-05
	ILMN_180917	CRTAP	10491	0.13343	7.74176	5.44108	7.74654e-08	1.27222e-05
	ILMN_40984	GPSM1	26086	-0.164879	6.96477	-5.4313	8.16239e-08	1.31522e-05
	ILMN_8340	MYADM	91663	-0.154031	13.1742	-5.42415	8.47963e-08	1.34104e-05
	ILMN_181889	CD83	9308	-0.379895	7.05341	-5.40172	9.55532e-08	1.48368e-05
	ILMN_13409	U2AF1L2	8233	-0.18026	9.53501	-5.39785	9.75364e-08	1.48743e-05
	ILMN_167909	RPL22	6146	0.0870271	12.0114	5.38171	1.06257e-07	1.592e-05
	ILMN_162360	RHOB	388	-0.25651	10.3764	-5.33304	1.37376e-07	2.00248e-05
	ILMN_27331	CHMP1B	57132	-0.0799264	11.4232	-5.33171	1.38344e-07	2.00248e-05
	ILMN_162850	IER5	51278	-0.112909	10.1103	-5.32832	1.40824e-07	2.0044e-05
	ILMN_20962	SARS2	54938	0.1208	8.74161	5.32012	1.47021e-07	2.05829e-05
	ILMN_23748	RRAS	6237	-0.131312	10.3832	-5.26981	1.91234e-07	2.60637e-05
	ILMN_28750	CA2	760	-0.205134	8.6455	-5.26877	1.92273e-07	2.60637e-05
	ILMN_308075	GPR18	2841	-0.212826	6.63076	-5.26232	1.98825e-07	2.65307e-05
	ILMN_2022	ADRB2	154	-0.225078	9.83234	-5.23189	2.32816e-07	3.05885e-05
	ILMN_166996	DBNDD2	55861	0.139001	11.2496	5.21789	2.50276e-07	3.23842e-05
	ILMN_11272	C5ORF32	84418	-0.134668	8.34285	-5.16068	3.35781e-07	4.27996e-05
	ILMN_29076	PTTG1IP	754	-0.0704277	12.241	-5.14835	3.57609e-07	4.43921e-05
	ILMN_10282	NPM3	10360	0.17234	7.68004	5.14617	3.61601e-07	4.43921e-05
	ILMN_175721	FAR2	55711	-0.120155	9.4459	-5.14495	3.6387e-07	4.43921e-05
	ILMN_19149	SMC1A	8243	-0.140519	5.83878	-5.12428	4.04232e-07	4.86217e-05
	ILMN_8713	SH3BP4	23677	0.173948	6.16068	5.0654	5.44447e-07	6.45775e-05
	ILMN_19787	C9ORF127	51754	-0.201084	7.61985	-5.04973	5.89059e-07	6.89118e-05
	ILMN_6622	PTGER2	5732	-0.125874	9.86886	-5.04511	6.0286e-07	6.95733e-05
	ILMN_4735	OASL	8638	-0.210355	6.50788	-5.01956	6.85098e-07	7.80099e-05
	ILMN_13493	HIST2H2AC	8338	-0.188969	9.23878	-4.99791	7.63163e-07	8.57555e-05
	ILMN_7000	CDH26	60437	0.189457	6.17062	4.99096	7.89981e-07	8.76161e-05
	ILMN_15436	DUSP22	56940	-0.11914	9.51557	-4.96445	9.00972e-07	9.86448e-05
	ILMN_7678	C1ORF59	113802	0.0889952	9.70043	4.95999	9.21058e-07	9.95676e-05
	ILMN_24320	EIF3F	8665	0.0719314	12.5393	4.95527	9.42774e-07	0.000100641
	ILMN_15046	PRKRIR	5612	0.0572109	11.2729	4.95235	9.56468e-07	0.000100842
	ILMN_388267	MIR223	407008	-0.13565	8.67993	-4.9494	9.70526e-07	0.000101077
	ILMN_24761	C6ORF130	221443	0.0677414	8.97568	4.93503	1.04174e-06	0.000107186
	ILMN_4986	RPL5	6125	0.0818639	13.2289	4.91674	1.13967e-06	0.000115275
	ILMN_1337	C5ORF21	83989	0.0724336	9.11046	4.91537	1.14736e-06	0.000115275
	ILMN_1999	CCL3	6348	-0.445233	7.69755	-4.89214	1.28555e-06	0.000127658
	ILMN_180677	SET	6418	0.0547955	11.9666	4.88379	1.33903e-06	0.000131441
	ILMN_17690	MS4A7	58475	-0.141174	11.2674	-4.865	1.46736e-06	0.000142401
	ILMN_3056	PARP1	142	0.0936375	10.1575	4.85084	1.57179e-06	0.000150821
	ILMN_15502	S100A10	6281	-0.0835211	14.0783	-4.83715	1.67954e-06	0.00015937
	ILMN_13735	TOB1	10140	-0.14053	9.31837	-4.83237	1.71888e-06	0.000160532
	ILMN_931	GPR160	26996	0.154826	8.60687	4.83111	1.72938e-06	0.000160532
	ILMN_25126	FAM24B	196792	0.191747	6.27135	4.81695	1.8517e-06	0.000168892
	ILMN_10778	PRIC285	85441	-0.228765	9.66479	-4.81613	1.859e-06	0.000168892
	ILMN_1557	ZFP36	7538	-0.21126	13.004	-4.8074	1.93885e-06	0.000174292
	ILMN_22850	MKNK2	2872	0.111657	11.1573	4.80365	1.97412e-06	0.000175614
	ILMN_6890	IFITM3	10410	-0.300585	12.5843	-4.78063	2.20478e-06	0.000194112
	ILMN_1089	TUBA1A	7846	-0.0839843	13.5523	-4.75727	2.46527e-06	0.00021483
	ILMN_24569	PDXK	8566	0.180193	9.47882	4.74221	2.64867e-06	0.000228481
	ILMN_181706	PTEN	5728	0.0700999	10.8659	4.73658	2.72043e-06	0.00023093
	ILMN_3921	KIAA0586	9786	0.114945	6.37147	4.73576	2.73114e-06	0.00023093
	ILMN_15634	CCL8	6355	-0.30606	6.99042	-4.72314	2.89967e-06	0.000242776
	ILMN_10721	EGR2	1959	-0.342198	7.31366	-4.70497	3.16018e-06	0.000262019
	ILMN_38461	MYL6B	140465	0.136391	7.85279	4.69166	3.36498e-06	0.000276316
	ILMN_20850	H2AFJ	55766	-0.10083	10.6641	-4.67077	3.71252e-06	0.000301952
	ILMN_6174	ISG15	9636	-0.289278	10.5706	-4.65317	4.03186e-06	0.000324831
	ILMN_7403	EMP3	2014	-0.0775607	13.5141	-4.64874	4.11621e-06	0.000328527
	ILMN_7436	DYNLT1	6993	-0.084799	11.7773	-4.64603	4.16886e-06	0.000329649
	ILMN_19320	TSHZ3	57616	0.141785	9.09991	4.63715	4.34535e-06	0.000340452
	ILMN_16935	DUS2L	54920	-0.103539	9.32488	-4.62172	4.66928e-06	0.000362506
	ILMN_23929	CCR1	1230	-0.107381	10.715	-4.60732	4.99243e-06	0.000384102
	ILMN_15149	PRICKLE1	144165	-0.211062	8.17595	-4.60127	5.13472e-06	0.000391522
	ILMN_4901	TMEM71	137835	-0.117663	11.3669	-4.59393	5.31234e-06	0.000401481
	ILMN_17680	RNASEH1	246243	0.0735079	8.64802	4.59003	5.40905e-06	0.000405204
	ILMN_18202	MRPS27	23107	0.0803586	9.12365	4.57704	5.74363e-06	0.000426527
	ILMN_183737	PTK6	5753	-0.118911	5.84314	-4.55921	6.2354e-06	0.000459055
	ILMN_2038	IFITM2	10581	-0.175915	13.5167	-4.54241	6.73544e-06	0.000489153
	ILMN_176771	TMEM62	80021	-0.0749321	8.41962	-4.54166	6.75878e-06	0.000489153
	ILMN_12423	IER2	9592	-0.181794	8.04511	-4.53472	6.97728e-06	0.000500723
	ILMN_13794	NPAL3	57185	0.126435	6.62303	4.52813	7.19087e-06	0.00051175
	ILMN_19408	GLCE	26035	-0.0743553	8.68203	-4.50965	7.82389e-06	0.000552198
	ILMN_165311	MTIF2	4528	0.0737766	9.20179	4.49011	8.55086e-06	0.00059856
	ILMN_25127	LGALS1	3956	-0.0916534	13.7893	-4.47996	8.95406e-06	0.000621688
	ILMN_6158	CCL3L1	6349	-0.391413	6.54984	-4.47591	9.11952e-06	0.000626643
	ILMN_182623	PTGER4	5734	-0.0926342	11.1462	-4.47464	9.17217e-06	0.000626643
	ILMN_163816	FAM70B	348013	-0.128374	6.91663	-4.46744	9.47606e-06	0.000642266
	ILMN_20048	DRAM1	55332	-0.123697	9.02541	-4.4626	9.68533e-06	0.00064979
	ILMN_23664	PGA5	5222	-0.340918	6.79544	-4.46137	9.73925e-06	0.00064979
	ILMN_171894	CD1A	909	-0.128364	7.95818	-4.44894	1.03009e-05	0.000680079
	ILMN_29514	ADM	133	-0.163381	9.373	-4.44783	1.03525e-05	0.000680079
	ILMN_22207	RRP12	23223	-0.133827	9.26211	-4.43972	1.07374e-05	0.000699982
	ILMN_183459	FOXK1	221937	0.15536	7.7297	4.43413	1.10105e-05	0.000707508
	ILMN_26258	DDX58	23586	-0.148137	7.37428	-4.43397	1.10186e-05	0.000707508
	ILMN_24443	CAPN2	824	-0.0775534	8.04685	-4.42646	1.13962e-05	0.000726297
	ILMN_27220	C20ORF11	54994	0.0896796	9.86099	4.4173	1.18738e-05	0.00075113
	ILMN_16029	HIST3H2A	92815	-0.188133	7.10438	-4.41358	1.20735e-05	0.000758145
	ILMN_177433	CD2	914	-0.194451	7.41004	-4.40913	1.23163e-05	0.000767745
	ILMN_34297	GADD45B	4616	-0.169633	9.13513	-4.40619	1.24788e-05	0.000772238
	ILMN_11875	FOLR2	2350	-0.152143	7.9645	-4.39898	1.2887e-05	0.000791762
	ILMN_17386	TRIP6	7205	0.127552	7.33055	4.38618	1.36437e-05	0.000832267
	ILMN_176788	PPPDE1	51029	0.0624566	8.88981	4.3797	1.40428e-05	0.000850535
	ILMN_183215	CCDC47	57003	0.0680242	8.04006	4.37755	1.41771e-05	0.000852623
	ILMN_17483	NRP1	8829	-0.243691	6.15348	-4.36756	1.48204e-05	0.00088508
	ILMN_20183	S100A4	6275	-0.0301661	15.065	-4.34809	1.61542e-05	0.000958036
	ILMN_347390	C7ORF58	79974	-0.134402	6.36709	-4.33462	1.71429e-05	0.00100966
	ILMN_9039	CSDA	8531	0.0814412	12.645	4.32746	1.76918e-05	0.00103172
	ILMN_166335	FBXO21	23014	0.0781328	7.36639	4.3266	1.77591e-05	0.00103172
	ILMN_4419	TIPARP	25976	-0.114003	9.74057	-4.31356	1.88062e-05	0.00108517
	ILMN_2430	PDE6D	5147	-0.0685312	8.71612	-4.30624	1.94195e-05	0.00111304
	ILMN_29928	OLIG1	116448	-0.223008	8.91642	-4.29939	2.00111e-05	0.0011393
	ILMN_14354	DNAJB9	4189	-0.119929	8.71509	-4.29488	2.04092e-05	0.00115193
	ILMN_172484	TMEM19	55266	0.0759368	8.25499	4.29384	2.05027e-05	0.00115193
	ILMN_20609	RAB2B	84932	0.102528	9.71008	4.25908	2.38538e-05	0.00133145
	ILMN_29630	ZDHHC1	29800	-0.150669	8.91067	-4.25496	2.42837e-05	0.00134361
	ILMN_24095	BHLHB2	8553	-0.141395	10.4383	-4.25399	2.43863e-05	0.00134361
	ILMN_19848	PFKM	5213	0.110253	6.30761	4.24775	2.50542e-05	0.00136429
	ILMN_16633	UBR3	130507	0.0766697	8.0103	4.2462	2.52229e-05	0.00136429
	ILMN_21788	APCDD1	147495	-0.180513	6.76456	-4.24583	2.52634e-05	0.00136429
	ILMN_366209	AGFG1	3267	0.145627	8.35155	4.24458	2.54007e-05	0.00136429
	ILMN_16351	SMAD3	4088	-0.0867465	8.16845	-4.23403	2.65863e-05	0.00141904
	ILMN_25686	SLC25A6	293	0.0648005	12.461	4.22372	2.77948e-05	0.00146998
	ILMN_11930	KCNH3	23416	-0.146594	6.44608	-4.22297	2.78848e-05	0.00146998
	ILMN_13603	FOSB	2354	-0.491753	8.58005	-4.19814	3.10261e-05	0.00162554
	ILMN_24336	STRADB	55437	-0.064473	8.20372	-4.19516	3.14247e-05	0.00163639
	ILMN_17379	LIPA	3988	0.144588	12.5067	4.18897	3.22681e-05	0.00167012
	ILMN_23519	TRPM4	54795	-0.263449	7.4654	-4.18058	3.34466e-05	0.00172069
	ILMN_164117	PGA3	643834	-0.296019	6.75583	-4.16927	3.51014e-05	0.00179501
	ILMN_18001	EIF3L	51386	0.050615	14.093	4.16012	3.64953e-05	0.00185518
	ILMN_27030	FOS	2353	-0.313567	13.6384	-4.1443	3.90325e-05	0.00197241
	ILMN_16398	SFXN1	94081	0.110054	6.46049	4.14272	3.92939e-05	0.00197394
	ILMN_27913	POMGNT1	55624	0.0682028	7.79755	4.13719	4.02259e-05	0.00200894
	ILMN_182344	FAM124B	79843	-0.142442	7.18096	-4.13233	4.10618e-05	0.00203282
	ILMN_6837	ZNF185	7739	0.148187	9.91388	4.13165	4.118e-05	0.00203282
	ILMN_3812	AP1S2	8905	-0.0569872	13.8963	-4.12113	4.30513e-05	0.00211298
	ILMN_175482	TRAPPC5	126003	-0.087882	11.3472	-4.10821	4.5461e-05	0.0022185
	ILMN_341913	LOC92249	92249	0.095495	6.90017	4.10411	4.62512e-05	0.00224423
	ILMN_8136	TPM1	7168	-0.107831	7.51619	-4.09762	4.75297e-05	0.00228645
	ILMN_1558	CLEC4G	339390	0.205141	7.27221	4.09699	4.76567e-05	0.00228645
	ILMN_28967	HSPB1	3315	-0.123323	9.82118	-4.09152	4.87623e-05	0.00232598
	ILMN_181018	AXUD1	64651	-0.193419	9.90533	-4.09023	4.90268e-05	0.00232598
	ILMN_19682	LYSMD2	256586	-0.0684207	11.9045	-4.08892	4.92978e-05	0.00232598
	ILMN_173855	CD1C	911	-0.143438	8.04268	-4.08274	5.05917e-05	0.00237392
	ILMN_24206	EIF3K	27335	0.0567347	12.6836	4.07218	5.28751e-05	0.0024675
	ILMN_177588	ETV2	2116	-0.120086	7.49274	-4.06723	5.39789e-05	0.00250532
	ILMN_15303	GALNT4	8693	-0.10286	7.98235	-4.06065	5.54807e-05	0.00256111
	ILMN_21499	CEACAM3	1084	-0.155854	5.92815	-4.05604	5.65565e-05	0.00258759
	ILMN_183695	DAAM1	23002	-0.120616	7.85096	-4.05493	5.68178e-05	0.00258759
	ILMN_8851	MXD1	4084	-0.11778	9.89905	-4.05432	5.69634e-05	0.00258759
	ILMN_26341	RRAGA	10670	-0.0575945	10.7522	-4.05268	5.73521e-05	0.00259147
	ILMN_30242	PER3	8863	0.157733	6.20761	4.03988	6.04856e-05	0.00271867
	ILMN_8695	ACSF2	80221	-0.116098	6.79404	-4.0297	6.30915e-05	0.00281577
	ILMN_182790	HPRT1	3251	0.05936	11.1387	4.02889	6.33054e-05	0.00281577
	ILMN_6684	LMBRD1	55788	-0.0454273	12.0709	-4.02677	6.38619e-05	0.00282581
	ILMN_27800	RPSA	3921	0.0689599	13.5623	4.02428	6.45231e-05	0.00284035
	ILMN_20091	ORMDL1	94101	0.0583546	10.7839	4.02216	6.5092e-05	0.00284311
	ILMN_6651	AIDA	64853	0.0665854	10.5592	4.02157	6.52517e-05	0.00284311
	ILMN_28344	SGMS2	166929	-0.115413	6.89632	-4.00967	6.85362e-05	0.00297106
	ILMN_28123	IFIT2	3433	-0.214055	10.8618	-3.9896	7.44361e-05	0.00321053
	ILMN_29564	AFG3L2	10939	0.0647426	9.5913	3.98754	7.50661e-05	0.00322143
	ILMN_18931	SLC31A2	1318	-0.080045	11.4889	-3.98514	7.58096e-05	0.00323707
	ILMN_16957	RNF125	54941	-0.1043	8.09779	-3.98307	7.64574e-05	0.00324849
	ILMN_25005	LYPLAL1	127018	-0.083887	9.21452	-3.9745	7.9188e-05	0.00334785
	ILMN_13830	VPS36	51028	0.0584074	9.92155	3.96813	8.12762e-05	0.00341921
	ILMN_4889	RAB40B	10966	-0.106197	6.80568	-3.96555	8.21392e-05	0.00342838
	ILMN_11698	QARS	5859	0.0648136	12.3724	3.96342	8.28572e-05	0.00342838
	ILMN_27748	ENPP4	22875	0.193652	6.37337	3.96316	8.29437e-05	0.00342838
	ILMN_1751	IFIT1	3434	-0.177013	5.97828	-3.9627	8.31001e-05	0.00342838
	ILMN_370981	TOMM20	9804	0.0572627	11.6803	3.96132	8.35681e-05	0.00343111
	ILMN_24327	CIRBP	1153	0.0968812	11.4036	3.94531	8.9202e-05	0.00363404
	ILMN_364773	CCRL2	9034	-0.113472	8.09003	-3.94376	8.97647e-05	0.00363404
	ILMN_22820	CD40	958	-0.185786	6.88343	-3.9437	8.97872e-05	0.00363404
	ILMN_28305	SMCR7L	54471	0.0873884	8.48292	3.94109	9.07458e-05	0.00365551
	ILMN_28727	EIF2A	83939	0.0582414	11.2923	3.93917	9.14551e-05	0.00366679
	ILMN_29203	TRIB1	10221	-0.137905	9.95217	-3.93628	9.25345e-05	0.00369273
	ILMN_26225	FAM168B	130074	0.109833	7.38722	3.93492	9.30472e-05	0.00369437
	ILMN_5354	GPT2	84706	-0.0997309	6.19119	-3.93388	9.34408e-05	0.00369437
	ILMN_18705	MGMT	4255	0.110933	9.32975	3.92985	9.49798e-05	0.00373792
	ILMN_29986	PTGS2	5743	-0.316285	8.31454	-3.92716	9.60188e-05	0.00376147
	ILMN_364303	CYB561D1	284613	0.185963	8.69303	3.92285	9.77088e-05	0.0038102
	ILMN_5546	ZAK	51776	-0.079629	8.07689	-3.91769	9.97718e-05	0.00387296
	ILMN_175047	CAP1	10487	-0.0454599	14.0103	-3.90622	0.000104499	0.00403417
	ILMN_642	LETMD1	25875	0.0680091	9.04901	3.90534	0.000104869	0.00403417
	ILMN_10118	TBL1XR1	79718	0.109086	7.45271	3.89869	0.000107717	0.00411215
	ILMN_23308	RECK	8434	-0.0791441	6.98754	-3.89837	0.00010786	0.00411215
	ILMN_24466	IFITM1	8519	-0.28837	9.08148	-3.89376	0.000109876	0.00417042
	ILMN_14418	KLHL21	9903	0.125481	6.20091	3.89055	0.000111304	0.0042017
	ILMN_169193	CLDND1	56650	-0.0646473	10.1056	-3.88954	0.000111755	0.0042017
	ILMN_15498	PMM2	5373	-0.119557	8.74999	-3.88812	0.000112395	0.0042017
	ILMN_24146	DPEP2	64174	-0.0928285	10.3026	-3.88752	0.000112668	0.0042017
	ILMN_17961	KLF6	1316	-0.0918579	12.4384	-3.87835	0.00011689	0.00434018
	ILMN_9752	IFI44L	10964	-0.318817	9.74881	-3.87098	0.00012039	0.00445079
	ILMN_171458	ACVRL1	94	-0.16478	6.785	-3.86847	0.000121604	0.0044763
	ILMN_3648	CMPK2	129607	-0.196992	6.50695	-3.86727	0.000122189	0.0044785
	ILMN_12644	ATP5SL	55101	0.0687999	9.43991	3.86462	0.000123489	0.00449331
	ILMN_162781	CKLF	51192	-0.0718774	13.149	-3.86326	0.000124162	0.00449331
	ILMN_161879	ACADM	34	0.0688491	9.71605	3.86251	0.000124535	0.00449331
	ILMN_5229	CCDC25	55246	0.0735841	8.19287	3.86219	0.000124697	0.00449331
	ILMN_25503	CHCHD10	400916	0.0844609	10.9396	3.854	0.00012884	0.00462308
	ILMN_4544	NAGK	55577	-0.0772808	12.5069	-3.85079	0.000130498	0.00464589
	ILMN_25681	TM6SF1	53346	-0.117542	9.75888	-3.85066	0.000130564	0.00464589
	ILMN_28905	IFI44	10561	-0.181821	10.9512	-3.84468	0.00013371	0.0047381
	ILMN_173593	ATXN1	6310	0.119975	8.6818	3.835	0.000138956	0.00490366
	ILMN_172741	FBXO34	55030	-0.0822792	9.31314	-3.82454	0.000144838	0.00509018
	ILMN_178798	CLCF1	23529	-0.121486	6.08501	-3.82263	0.000145935	0.00510774
	ILMN_23967	SYT11	23208	0.0939575	10.2107	3.81005	0.000153377	0.00534627
	ILMN_21680	QPRT	23475	-0.126895	6.24466	-3.80654	0.000155519	0.00539892
	ILMN_183999	NSMAF	8439	0.0544436	10.269	3.80264	0.000157928	0.00546035
	ILMN_9569	RPL23A	6147	0.0724102	9.50034	3.80118	0.000158843	0.00546983
	ILMN_167042	JUND	3727	-0.0976088	13.5853	-3.79751	0.000161155	0.00551595
	ILMN_183478	DDRGK1	65992	0.102683	6.8268	3.797	0.000161474	0.00551595
	ILMN_27133	SAMD9L	219285	-0.171948	9.10044	-3.79462	0.000162996	0.00554575
	ILMN_22093	HERC5	51191	-0.199912	10.3184	-3.79091	0.000165394	0.00560501
	ILMN_12667	CCDC69	26112	0.0928905	8.56362	3.78325	0.000170442	0.00575326
	ILMN_19612	ZNF358	140467	-0.103214	9.03975	-3.78216	0.000171174	0.00575521
	ILMN_21647	JOSD1	9929	-0.0708925	8.0816	-3.77623	0.000175204	0.00586761
	ILMN_21373	CAMK1	8536	-0.104448	9.27372	-3.77415	0.000176634	0.00589241
	ILMN_9298	RNF144B	255488	0.0969376	9.91734	3.76481	0.00018321	0.00608798
	ILMN_19519	CD53	963	-0.0493322	10.945	-3.7604	0.00018639	0.00616965
	ILMN_9880	EMR3	84658	-0.183522	7.07969	-3.75783	0.000188268	0.00620774
	ILMN_21177	EIF4B	1975	0.0780025	12.4357	3.75539	0.000190069	0.00624302
	ILMN_28315	C1ORF52	148423	-0.0578191	9.02554	-3.75314	0.000191747	0.00627403
	ILMN_13668	TMEM158	25907	-0.189664	6.31945	-3.74881	0.000195008	0.00635636
	ILMN_19500	LRRC33	375387	-0.0877457	10.5124	-3.74677	0.000196562	0.00638267
	ILMN_339531	TMEM170B	100113407	0.127055	11.2019	3.73808	0.000203317	0.00656267
	ILMN_166000	DUSP5	1847	-0.138704	8.53693	-3.73659	0.000204502	0.00656267
	ILMN_21257	TRIB3	57761	0.153728	7.48602	3.73574	0.000205178	0.00656267
	ILMN_25196	DHRS9	10170	-0.145225	5.9804	-3.73573	0.00020518	0.00656267
	ILMN_26106	LHFPL2	10184	-0.117262	8.94676	-3.73442	0.000206226	0.00657153
	ILMN_2574	CIRH1A	84916	0.0566442	8.91995	3.71628	0.000221245	0.00702392
	ILMN_26395	ROPN1L	83853	-0.110871	5.95442	-3.71267	0.000224345	0.00709596
	ILMN_23083	CHP	11261	0.0859317	11.6973	3.70353	0.000232405	0.00732376
	ILMN_10950	TOMM70A	9868	0.0624899	9.5015	3.69967	0.000235882	0.00740601
	ILMN_163266	EMP1	2012	-0.230434	8.40562	-3.69824	0.000237184	0.00741961
	ILMN_307138	FAM108C1	58489	0.106379	6.8717	3.68619	0.000248429	0.007743
	ILMN_18210	CNOT6L	246175	-0.0743511	7.40616	-3.68083	0.000253595	0.00786362
	ILMN_4954	C12ORF32	83695	0.06318	8.52632	3.68027	0.000254141	0.00786362
	ILMN_18385	TRNP1	388610	-0.182024	6.51041	-3.67697	0.000257369	0.00790124
	ILMN_178280	SNUPN	10073	-0.0641814	9.07285	-3.67665	0.000257687	0.00790124
	ILMN_173085	SENP2	59343	-0.0475778	8.1141	-3.67578	0.000258547	0.00790124
	ILMN_11703	WDR42A	50717	0.0633641	8.78389	3.67527	0.000259057	0.00790124
	ILMN_2940	VIL2	7430	-0.084274	11.7473	-3.6707	0.000263621	0.00801184
	ILMN_10796	TREM1	54210	-0.12506	8.92208	-3.66949	0.000264853	0.00801232
	ILMN_14906	C14ORF166	51637	0.0536928	11.5326	3.66883	0.000265514	0.00801232
	ILMN_18797	TMEM173	340061	-0.0586459	11.1353	-3.66739	0.000266982	0.00801261
	ILMN_8279	SSH2	85464	0.116491	10.1887	3.66583	0.000268576	0.00801261
	ILMN_10280	OXA1L	5018	0.0629986	10.7663	3.66521	0.000269213	0.00801261
	ILMN_26121	AFF3	3899	0.202774	6.14763	3.66515	0.000269276	0.00801261
	ILMN_28229	NKIRAS1	28512	-0.0842442	7.09317	-3.66185	0.000272698	0.00808387
	ILMN_29675	EEF1G	1937	0.069087	13.5223	3.66102	0.000273564	0.00808387
	ILMN_164906	CARHSP1	23589	-0.110021	10.2286	-3.6586	0.0002761	0.00812473
	ILMN_179808	DCP2	167227	0.152161	10.5906	3.65789	0.00027685	0.00812473
	ILMN_164349	MRPL45	84311	0.0733316	9.91571	3.65436	0.000280596	0.00816575
	ILMN_23011	CCDC77	84318	0.0645049	8.3287	3.65423	0.000280739	0.00816575
	ILMN_13978	IFI6	2537	-0.147451	12.4512	-3.65331	0.000281722	0.00816575
	ILMN_14546	TAGLN2	8407	-0.119664	9.79719	-3.65298	0.000282072	0.00816575
	ILMN_27762	PARP12	64761	-0.115553	8.97904	-3.64931	0.000286045	0.00825279
	ILMN_9997	TMSB10	9168	-0.0249443	14.9929	-3.64763	0.000287883	0.00827784
	ILMN_172998	CBL	867	0.136218	9.85025	3.64133	0.000294856	0.00844991
	ILMN_22717	LPCAT3	10162	-0.0640492	9.30948	-3.6356	0.000301349	0.00860708
	ILMN_180400	FUT4	2526	-0.0790927	8.97756	-3.63332	0.000303965	0.0086314
	ILMN_5090	ARAP3	64411	-0.0905552	9.61215	-3.6331	0.000304222	0.0086314
	ILMN_37168	RSAD2	91543	-0.220978	7.6243	-3.62875	0.000309271	0.00874562
	ILMN_14788	GTF3C3	9330	0.0485821	8.87898	3.6225	0.000316685	0.00892572
	ILMN_163595	EEF2	1938	0.073521	13.2953	3.61974	0.000320004	0.00898958
	ILMN_7746	JUN	3725	-0.378899	8.54698	-3.61543	0.000325257	0.00910718
	ILMN_4831	LGTN	1939	0.0651342	8.84342	3.60674	0.000336094	0.00937989
	ILMN_28027	SLC31A1	1317	-0.0754496	9.43096	-3.6034	0.000340362	0.00946805
	ILMN_15762	MYD88	4615	-0.0677576	10.6581	-3.60148	0.000342821	0.00950549
	ILMN_5465	CDCA4	55038	-0.0924438	6.66819	-3.5999	0.00034487	0.00953136
	ILMN_5237	GALNT11	63917	-0.0602348	8.88057	-3.599	0.000346043	0.00953293
	ILMN_27585	PEX13	5194	-0.0622935	7.99904	-3.59736	0.00034818	0.00956095
	ILMN_42199	METRNL	284207	-0.103475	8.36609	-3.58627	0.000362989	0.00993567
	ILMN_11798	EIF2B3	8891	0.0871418	7.72704	3.58361	0.000366627	0.00999331
	ILMN_14021	EHD4	30844	-0.0822364	9.77746	-3.58302	0.000367435	0.00999331
	ILMN_7054	OAS2	4939	-0.176045	7.91694	-3.58145	0.000369612	0.0100206
	ILMN_18282	HIST1H1C	3006	-0.116423	7.86758	-3.57715	0.000375604	0.0101508
	ILMN_6167	C17ORF45	125144	0.0874501	12.8093	3.57318	0.00038123	0.0102704
	ILMN_8135	TUBB2A	7280	0.0992309	5.85266	3.56987	0.000385977	0.0103655
	ILMN_15812	SLC2A3	6515	-0.151614	12.5516	-3.5658	0.000391884	0.0104912
	ILMN_7463	NDUFA10	4705	0.0637732	8.51864	3.56481	0.000393346	0.0104974
	ILMN_7292	RNF14	9604	0.0681896	9.76211	3.55451	0.000408729	0.010874
	ILMN_165748	SORT1	6272	-0.0842531	9.7086	-3.55102	0.000414085	0.0109733
	ILMN_8593	CX3CR1	1524	-0.0930872	13.1985	-3.5504	0.000415032	0.0109733
	ILMN_12453	MAP2K5	5607	0.0781685	7.33383	3.54949	0.00041644	0.0109765
	ILMN_139403	H1F0	3005	-0.164679	9.94632	-3.54374	0.000425442	0.0111793
	ILMN_8534	MGST3	4259	-0.0781938	11.5272	-3.53196	0.000444442	0.0116428
	ILMN_26733	HIST2H2AA3	8337	-0.136692	9.34002	-3.52239	0.000460445	0.0120251
	ILMN_175349	TIAM1	7074	-0.14991	7.56375	-3.5208	0.000463155	0.0120254
	ILMN_27061	HERC6	55008	-0.124957	7.90782	-3.52004	0.00046446	0.0120254
	ILMN_29556	CD81	975	-0.0997278	12.3793	-3.51991	0.000464683	0.0120254
	ILMN_10530	PWP1	11137	0.045744	9.50839	3.5164	0.00047075	0.0121456
	ILMN_3784	OSCAR	126014	-0.102383	10.3551	-3.50422	0.000492347	0.0126646
	ILMN_22514	DDX19B	11269	0.0547867	8.51083	3.49549	0.000508396	0.0130382
	ILMN_179575	IL8	3576	-0.481621	8.67154	-3.49201	0.000514929	0.0131661
	ILMN_22992	C3ORF64	285203	0.0936767	6.55529	3.48815	0.000522282	0.0133143
	ILMN_20487	DYRK4	8798	0.0727654	9.00145	3.48337	0.000531494	0.0135088
	ILMN_29900	CLIC1	1192	-0.0450201	13.2125	-3.48226	0.000533664	0.0135237
	ILMN_3439	IMPDH2	3615	0.0772076	9.81542	3.47961	0.000538862	0.013615
	ILMN_3571	MCCC1	56922	0.0594843	8.39247	3.47367	0.000550691	0.0138729
	ILMN_6243	C5ORF37	134359	0.0594225	8.37857	3.4708	0.000556496	0.0139779
	ILMN_24737	NRBP1	29959	-0.0626362	7.35054	-3.46899	0.000560168	0.0140289
	ILMN_22665	CD300LB	124599	-0.0768984	8.47256	-3.46145	0.000575784	0.0143778
	ILMN_8519	RCN2	5955	0.065668	8.87568	3.46033	0.000578126	0.0143942
	ILMN_15190	ZFPM1	161882	-0.0912225	8.48439	-3.45604	0.000587225	0.0145782
	ILMN_28604	ZCCHC3	85364	-0.0892645	6.50271	-3.45511	0.00058921	0.0145851
	ILMN_2391	GGCT	79017	0.0615913	8.79701	3.45431	0.000590928	0.0145853
	ILMN_22881	C2ORF30	27248	0.046371	9.57753	3.45063	0.000598899	0.0147287
	ILMN_29808	HIST1H4K	8362	-0.128737	6.94833	-3.45003	0.000600185	0.0147287
	ILMN_16569	AFTPH	54812	-0.0608423	9.90461	-3.44853	0.00060347	0.0147669
	ILMN_163261	GIMAP8	155038	0.0669708	12.074	3.44397	0.000613542	0.0149595
	ILMN_15072	MAF	4094	0.195218	6.98216	3.44274	0.000616285	0.0149595
	ILMN_26150	MRRF	92399	0.0503671	8.50194	3.4426	0.000616597	0.0149595
	ILMN_8866	RPL23	9349	0.100001	13.3667	3.44119	0.000619759	0.0149936
	ILMN_309807	SNX30	401548	0.0779057	9.45532	3.43872	0.000625331	0.0150857
	ILMN_180405	ING2	3622	-0.0675336	9.28184	-3.43583	0.0006319	0.0152012
	ILMN_24080	TTC27	55622	0.0689157	8.36283	3.43381	0.000636533	0.0152696
	ILMN_29979	TMED3	23423	0.0731043	11.0012	3.42845	0.000648987	0.0155146
	ILMN_1024	PPP1R15A	23645	-0.149956	10.9122	-3.42786	0.000650379	0.0155146
	ILMN_170784	B3GALT6	126792	0.0848379	7.99029	3.42634	0.000653944	0.0155345
	ILMN_18708	CLEC5A	23601	-0.184461	7.05002	-3.4255	0.000655943	0.0155345
	ILMN_12214	ANKRD53	79998	-0.107139	5.96898	-3.42519	0.00065667	0.0155345
	ILMN_18508	ARHGEF3	50650	-0.0528156	11.6478	-3.41976	0.000669657	0.0156505
	ILMN_2870	ST3GAL6	10402	-0.0813806	8.27969	-3.41963	0.000669972	0.0156505
	ILMN_27786	ENOPH1	58478	0.0396739	9.70721	3.41898	0.000671543	0.0156505
	ILMN_11845	MAPK3	5595	-0.055519	10.6409	-3.41874	0.000672125	0.0156505
	ILMN_2978	POLR1E	64425	0.0662936	8.29486	3.41758	0.000674937	0.0156505
	ILMN_5404	SESN1	27244	-0.0869005	7.20859	-3.41722	0.000675801	0.0156505
	ILMN_28612	ATP6V0A1	535	-0.0736025	10.4855	-3.41709	0.000676131	0.0156505
	ILMN_6036	RAPGEF6	51735	-0.06408	8.21667	-3.41705	0.000676234	0.0156505
	ILMN_24537	CCDC120	90060	0.0739047	5.75524	3.41179	0.000689144	0.0159062
	ILMN_17615	PFAS	5198	0.0970184	7.7563	3.41095	0.000691247	0.0159117
	ILMN_2940	EZR	7430	-0.0759971	12.528	-3.40734	0.000700277	0.0160337
	ILMN_15421	GNA15	2769	-0.0580087	10.5425	-3.40733	0.0007003	0.0160337
	ILMN_27564	FABP5	2171	-0.113624	8.22502	-3.40545	0.000705044	0.0160563
	ILMN_13779	TTC7A	57217	-0.0852581	6.84923	-3.40545	0.000705047	0.0160563
[truncated: 8,165 more rows]

## Sheet: Table S4
Table S4: GSVA of IR-AD gene sets between Flo- and Fhi-MDMs results
[truncated: 16 more rows]

[truncated: 5 more sheets: Table S5, Table S6, Table S7, Table S8, Table S9]
